# Supplementary material for: Type 2 cytokines act on enteric sensory neurons to regulate neuropeptide-driven host defense
Source: Science. Author manuscript; Available in PMC 2025 Nov 20. (PMC12632183; doi:10.1126/science.adn9850)
Supplement: science.adn9850_data_s1 [file NIHMS2112150-supplement-science_adn9850_data_s1.xlsx]

## Sheet: Export Summary
	This document was exported from Numbers. Each table was converted to an Excel worksheet. All other objects on each Numbers sheet were placed on separate worksheets. Please be aware that formula calculations may differ in Excel.
	Numbers Sheet Name	Numbers Table Name	Excel Worksheet Name
	Fig. 1E
		Table 1	Fig. 1E
	S2B
		Table 1	S2B
	S2C
		Table 1	S2C
	S2D
		Table 1	S2D
	S2F
		Table 1	S2F
	S2G
		Table 1	S2G
	S2H
		Table 1	S2H
	S2I
		Table 1	S2I
	Fig. 1F; S5, B-C
		Table 1	Fig. 1F; S5, B-C
	Fig. 1G
		Table 1	Fig. 1G
	S3A
		Table 1	S3A
	S3B
		Table 1	S3B
	S3, C-D
		Table 1	S3, C-D
	S3, H-J
		Table 1	S3, H-J
	S3F; S5F
		Table 1	S3F; S5F
	S4, D, F, H, J, M
		Table 1	S4, D, F, H, J, M
	Fig. 1I; S5, D, G-H
		Table 1	Fig. 1I; S5, D, G-H
	Fig. 1K; S5, A-B, E, G-H
		Table 1	Fig. 1K; S5, A-B, E, G-H

## Sheet: Fig. 1E
Table 1
Experiment harvested 2021-04-02	Control	IFNg	IL-4	IL-13	IL-13 + IFNg	IL-13 + IL4
DESeq2 normalized counts of bulk RNA-seq data. cutoff = 1 (all normalized counts <1 were set to 1)
Nmu	26.0219	1	716.104	74.9154	19.6269	129.255
	14.0365	15.3261	332.335	372.198	55.1666	161.513
	3.53282	7.20493	140.461	159.513	222.47	265.956
	1.18599	6.98406	915.008	85.4821	56.4618	136.172
	3.77604	1.99381	509.293	423.821	27.4368	112.378
	41.7691	8.77769	522.092	293.942	91.3018
	3.15997	9.1782	234.346	132.869
				724.094
				88.9793
Calcb	7.09688	8.45194	3038.53	811.72	36.3674	1013.19
	1	43.424	1948.34	1286.11	80.4784	1229.65
	2.64962	1.02928	675.261	1031.04	182.84	1275.59
	1.18599	5.82005	3294.6	205.619	37.406	1273.61
	3.77604	1	2846.12	1637.49	89.1695	1334.6
	57.1577	8.77769	2907.98	197.622	88.1803
	1	3.0594	1310.17	790.381
				1753.86
				492.682
Grp	19.7135	1	493.549	94.6733	11.5452	117.788
	1	7.66306	168.111	137.271	38.9411	189.508
	1.76641	3.08783	102.074	55.2504	88.2676	221.769
	2.37197	15.1321	543.866	40.0457	71.2831	346.036
	3.77604	1	295.957	267.136	34.296	159.955
	28.5789	2.63331	179.495	190.98	19.5089
	4.21329	18.3564	128.349	81.9992
				80.1613
				91.4509
Vip	10063.4	5314.16	20264.3	6463.3	4252.68	4233.09
	14202.1	9928.77	7669.94	6385.41	6807.56	5617.42
	10740.7	8839.42	5523.36	5655.14	9638.28	6855.67
	9031.28	7233.16	16316	4646.07	5145.09	8581.22
	13383.2	8047.03	10247.5	9997.04	5602.98	7099.52
	14316.9	9330.68	8686.24	3484.13	6234.27
	8853.17	14773.8	8119.18	5813.59
				5379.61
				7608.55

## Sheet: S2B
Table 1
	Control							IL-4							IL-13
Calcb	0.691259	0	0.258081	0.115519	0.367798	5.56734	0	295.963	189.774	65.7726	320.904	277.221	283.246	127.615	79.0642	125.271	100.427	20.028	159.497	19.249	76.9857	170.831	47.9888
Nmu	1.94853	1.05106	0.26454	0.0888072	0.282751	3.12769	0.23662	53.6222	24.8854	10.5178	68.5163	38.1361	39.0945	17.5479	5.6097	27.8704	11.9444	6.40095	31.7359	22.0106	9.94931	54.2205	6.66281
Grp	2.28392	0	0.204648	0.274806	0.437474	3.31102	0.488133	57.1803	19.4766	11.8259	63.0098	34.2882	20.7955	14.87	10.9684	15.9036	6.40106	4.63951	30.9491	22.126	9.50006	9.28712	10.5951
Nmb	0	0.948918	0.59708	2.00443	0.957278	0	2.4923	3.54013	0.328466	0.294898	2.89507	2.9178	2.21635	0.731199	0	2.8027	2.40976	2.86342	3.90708	7.29748	1.53985	1.19103	1.39244
Calca	1.48469	0	0.665172	0	0.710965	4.13917	0	2.46491	2.9274	1.31411	3.22522	0.464365	5.55549	0.543057	2.48006	4.51002	4.36243	0.869992	0	1.87608	2.85909	0.995145	1.55123
Adm	0.990968	1.13673	0.846341	1.456	0.881763	0.345783	1.34241	0.287227	0.703871	0.52638	0.248707	0.730097	0.3689	0.786353	0.418348	0.271983	0.741806	0.529248	0.254842	0.305415	0.460544	0.176215	0.587469
Edn1	2.40056	0.219135	1.7925	1.11092	0.736885	0	0.739993	0.102191	0.910237	1.43012	0.111427	0.673813	0.319891	1.35086	1.3495	2.01361	2.22596	2.22422	1.20302	2.07411	2.8448	0.687618	1.86503
Tac1	0.478969	0.243597	0.153277	0.823292	0.245743	5.05512	0	3.06716	2.0237	0	3.59211	3.74515	2.34696	0	0.0714355	1.91862	1.39187	0.0668246	1.00299	2.44975	0.461178	4.35695	0
Sst	5.00339	0	0	0	1.99661	0	0	0.922966	1.37018	0	3.01915	3.47756	6.93403	4.57523	0	2.59806	2.51304	0	0	2.34162	2.14113	4.96833	0
Penk	1.08343	0	0.674161	0	2.30583	2.93658	0	1.79872	1.48348	0	3.37777	2.16495	1.56405	0.440317	0.377036	1.05484	0.272086	0.235133	2.94098	2.0282	0.231818	5.24469	0.31444
Pomc	0.943977	0.152757	1.20148	0.968021	1.02735	1.67473	1.03169	0.854839	0.951779	1.37671	1.00977	0.872318	2.00694	1.25556	1.2991	0.952491	0.969812	1.46668	1.60735	2.80133	0.784971	1.2942	0.493142
Npy	0.823667	1.48917	0.882751	0.480952	1.06823	1.75149	0.503738	1.10201	0.743356	0.304657	0.77184	1.03804	0.966072	0.445264	0.513421	0.447196	0.481841	0.439273	0.444541	1.43705	0.400424	0.326557	0.363638
Adcyap1	0.99248	2.15926	0.123514	0.497571	0.726095	1.6909	0.810174	1.09849	0.543581	1.22007	1.89647	0.689814	0.458482	0.453775	0.402951	0.708615	0.249246	0.646187	1.07764	0	0.690167	0.554358	0.0576089
Vip	0.874091	1.23358	0.932919	0.784445	1.16245	1.24355	0.768975	1.76013	0.6662	0.479751	1.41718	0.890085	0.754475	0.705221	0.561394	0.554628	0.491198	0.403551	0.868329	0.302627	0.504961	0.467266	0.660869
Cartpt	0.752476	1.32969	1.22762	0.637833	0.948018	1.45144	0.652922	1.52677	0.197407	0.32205	1.20269	0.650675	0.462921	0.559141	0.275728	0.51148	0.153878	0.340065	0.69174	0.989904	0.347042	0.226986	0.366893
Gal	0.641306	1.62399	1.14339	0.673412	0.84675	1.46476	0.606384	2.64744	0.50157	0.42801	1.88898	0.769934	0.886277	0.615339	0.510976	0.757972	0.485554	0.391834	0.579254	1.49076	0.446397	0.588091	0.404337
Gast	0	0	0	3.63294	0	3.36706	0	8.02043	0	0	4.37266	7.55486	2.51065	4.41756	0	0	0	0	0	0	0	5.39675	0
Experiment harvested 2021-04-02
DESeq2 normalized counts of bulk RNA seq data represented as a fold change to the average of the control group per gene

## Sheet: S2C
Table 1
	Nuclear p-STAT6 (Mean Fluorescence Intensity) per neuron
24h stimulation	BSA	IL-13
2025-01-01	9.244	50.408
	10.2041	45.7973
	11.3626	38.0877
	7.9603	37.9499
	19.1769	49.1931
	10.0443	39.6946
	8.3849	42.5064
	7.1343	33.3226
	9.0254	52.2536
	7.1069	39.891
	9.8571	34.8852
	33.8609	49.7213
	6.0264	60.6006
	8.1073	57.801
	5.9722	49.574
	7.0629	52.0753
	8.2882	36.0069
	15.8414	56.7564
	5.0609	54.55
	12.1702	17.3894
	6.0447	16.0227
	9.8414	44.8329
	17.5422	13.6284
	7.4692	16.3724
	17.542	12.0594
	16.3497	41.7324
	19.745	14.2768
	6.933	16.1224
	6.4156	41.9647
	18.8384	14.0995
	14.6829	13.2327
	13.1926	35.6818
	6.7389	12.8261
	16.6111	41.6154
	12.1348	47.2928
	14.4307	47.6346
	12.1264	41.1131
	13.8579	18.946
	13.9767	25.1092
	18.1576	18.6667
	16.8053	53.7532
	13.54	30.2201
	20.281	49.5311
	15.1479	16.522
	12.8681	11.1797
	28.2841	14.5364
	14.4385	16.6961
	8.7676	14.7385
	11.9528	46.014
	15.8115	30.6875
	16.2849	48.2492
	10.1105	40.2964
	15.7116	47.2319
	9.186	48.9235
	15.0449	39.75
	14.9127	17.2881
	12.4812	23.2131
	16.8547	17.367
	17.9784	55.7417
	16.1459	27.7286
	13.643	48.1818
	14.875	16.3584
	11.8757	10.1239
	19.7721	14.0093
	10.4086	18.9515
	14.069	35.9169
	9.2173	44.0365
	10.0536	36.024
	19.2096	52.5444
	11.75	15.0582
	9.6397	36.8248
	13.9371	34.7397
	13.0932	248.731
	15.3123	51.0503
	10.9853	43.6035
	10.8107	35.3118
	19.5847	34.8199
	22.3009	57.8203
	16.3387	41.1869
	13.4241	15.7194
	23.7028	10.0356
	12.4703	38.8244
	8.6795	35.1491
	14.2683	32.7441
	10.7893	37.7167
	17.614	10.2036
	11.6452	38.5
	12.1405	61.5433
	12.3036	77.6176
	16.6631	41.8554
	15.659	41.4051
	14.5	46.1779
	15.7493	57.5647
	15.7615	74.9544
	13.9898	41.7389
	15.6871	49.6323
	12.0557	25.2778
	13.7403	36.9031
	14.5396	18.75
	13.5385	36.7482
	13.9379	18.0397
	157.738	48.1725
	14.4189	48.7293
	12.0966	16.7091
	12.0945	32.3699
	15.1464	33.4441
	9.5107	38.2322
	20.2925	31.5294
	8.5274	46.0383
	9.8629	41.0848
	16.8541	44.4802
	10.9197	35.758
	10.1282	48.3705
	15.4668	49.6804
	8.0231	50.64
	10.5354	42.5805
	7.3309	40.3004
	11.0991	43.651
	12.2972	45.2027
	19.7615	51.1956
	13.7517	48.2147
	11.7021	49.7928
	15.3042	41.0781
	16.3702	54.9058
	8.3265	41.0265
	12.7489	36.7967
	13.4388	36.1976
	12.3758	68.3709
	10.6888	39.5569
	22.1879	34.0637
	14.1979	61.1678
	14.7152	43.7622
	11.1009	43
	10.8448	35.4498
	16.049	44.5139
	9.5071	45.8175
	17.6855	44.5536
	11.5556	38.3063
	13.2436	44.025
	18.2825	38.5865
	16.7575	40.6195
	15.1687	65.9344
	16.9404	42.2649
	17.8118	49.6491
	17.0539	42.9246
	11.7821	43.5852
	12.4612	9.9907
	19.6771	53.3773
	9.3111	20.7585
	11.4958	36.0024
	12.3461	48.2913
	25.648	85.4682
	12.2755	42.2253
	15.5126	41.9664
	13.8385	34.562
	16.4074	46.6108
	98.6151	47.2827
	12.4048	48.7397
	8.9338	40.9386
	11.9257	37.2218
	6.1959	41.3885
	18.6952	47.4253
	13.0503	43.8282
	13.0321	47.395
	14.59	44.3079
	20.2956	47.9102
	13.6757	39.2953
	18.7658	53.0686
	15.8876	38.6708
	14.7928	34.4598
	41.9403	61.8952
	23.4526	37.8964
	14.0623	32.5929
	12.7891	42.2182
	13.3333	32.2563
	15.5038	43.8363
	15.4601	42.8613
	11.5209	40.657
	15.9538	35.8997
	16.9035	59.4601
	11.6892	40.101
	11.6031	44.8706
	9.6569	38.8127
	11.2406	38.1307
	13.4821	44.609
	13.9745	43.1452
	15.54	50.1152
	18.1216	46.9438
	23.3879	41.316
	15.0372	53.6562
	24.3814	29.0735
	17.4381	47.6817
	17.1572	39.2986
	15.3113	54.6353
	18.5117	34.4099
	21.3898	39.5501
	16.3869	36.2209
	21.67	47.8386
	15.1717	10.3144
	17.2	35.3631
	15.25	44.2147
	18.1362	48.4887
	15.0883	32.9851
	20.847	22.0077
	16.5422	50.727
	18.5833	13.973
	14.2278	38.2318
	19.2267	16.5491
	14.3323	14.1344
	12.1034	43.105
	13.1478	42.1979
	18.116	57.723
	15.2516	48.9171
	12.8266	50.6016
	15.7665	57.0597
	12.8449	49.401
	30.2625	22.9758
	29.5521	34.7531
	11.5617	215.242
	12.0638	24.391
	11.0351	59.3811
	18.1848	31.2199
	17.4927	41.2434
	15.8272	27.6056
	26.6061	34.1
	18.2081	23.0088
	14.587	35.5352
	24.6299	29.4142
	19.6766	28.2707
	17.2692	33.5013
	14.583	42.8333
	13.7198	19.9282
	12.7055	36.0468
	14.7733	34.6578
	11.4577	34.3133
	16.1586	40.5761
	18.0807	13.5222
	12.778	42.2577
	19.6467	61.463
	20.1859	89.0979
	18.0207	44.1851
	21.3259	46.6635
	17.9826	39.8832
	16.7022	44.4509
	17.8723	30.9055
	16.4886	44.1383
	20.774	49.1135
	15.1889	41.7506
	13.5768	59.0528
	12.5984	61.1686
	15.5681	30.7149
	11.9666	22.0618
	15.739	17.6633
	14.9217	49.6357
	17.7949	51.0647
	14.2023	53.2251
	14.1353	17.9156
	16.0411	29.892
	20.799	45.1555
	14.562	13.524
	13.4427	18.4543
	16.6087	31.0754
	16.273	23.2308
	18.4801	44.9091
	17.5381	58.4325
	22.3691	19.2344
	15.3948	42.7575
	11.1816	76.4651
	14.6118	40.145
	12.9088	48.8302
	21.8222	39.9395
	17.0242	51.1188
	14.6378	47.6637
	15.6441	59.6489
	18.4078	16.9436
	13.0253	38.5044
	18.2163	20.7715
	10.7527	53.5433
	9.568	60.7224
	9.4338	19.987
	36.7857	51.2315
	15.7493	49.5112
	11.2006	67.2109
	16.75	34.2609
	17.3233	47.0806
	18.5913	43.7876
	20.531	49.3258
	12.775	33.1183
	20.412	45.1098
	14.4626	50.6643
	10.9443	50.3731
	13.4286	48.0202
	23.6667	133.237
	11.3115	34.6065
	15.4086	49.8705
	13.7034	58.4444
	17.3022	60.6556
	18.3744	19.8525
	13.7219	71.7281
	13.03	60.4454
	13.3591	21.8837
	14.3913	65.274
	42.748	23.6659
	22.6421	20.5941
	12.9661	68.0563
	13.915	50.8394
	13.7065	206.305
	12	50.2525
	11.5697	16.3986
	11.1876	87.9712
	11.2564	54.3387
	12.8497	48.4618
	10.9017	51.9361
	15.636	49.8415
	11.6872	29.7812
	14.5467	18.4534
	23.5931	64.5206
	12.8956	42.402
	14.5328	35.3684
	11.1535	62.2174
	11.5544	41.843
	17.4324	65.8255
	23.8571	39.7735
	22.0447	42.7757
	12.5593	19.643
	11.0981	42.2689
	10.0543	44.8411
	10.4898	37.2773
	10.337	48.298
	9.9458	49.7698
	9.8413	55.6685
	9.2052	54.8969
	8.9636	63.0092
	10.377	48.9535
	26.4732	60.0744
	14.7428	64.7472
	13.1449	39.1997
	12.3589	42.854
	11	13.7018
	10.9024	57.0522
	11.6545	57.988
	14.018	30.6542
	14.1954	16.4233
	13.0058	27.2844
	15.5795	29.35
	9.9324	22.3759
	11.2193	68.3688
	8.6844	47.6132
	10.9268	75.8389
	12.9522	35.3326
	9.5792	42.4634
	13.415	51.3726
	13.4824	55.176
	14.4857	32.9546
	14.4222	19.081
	12.7545	28.5568
	12.8964	47.1918
	12.2871	40.3404
	16.9696	33.2635
	15.6213	35.439
	15.7356	45.5487
	13.0752	33.9878
	11.2217	59.4394
	14.2992	59.7785
	15.8767	56.0562
	9.3151	66.2094
	12.6673	42.0436
	14.2495	49.1057
	13.678	46.9978
	13.6821	54.7629
	14.9795	50.8671
	15.8731	19.73
	23.2201	48.4517
	14.0324	46.9189
	13.3427	49.6023
	16.1269	54.2232
	15.6401	66.4476
	15.6187	61.0342
	14.4896	36.102
	16.02	78.3214
	18.1695	50.2799
	15.7196	53.1034
	16.378	54.5164
	17.8264	57.7716
	19.6618	69.2276
	23.3694	49.9401
	15.7476	35.6594
	15.14	34.9942
	20.2662	73.6865
	16.098	48.1976
	15.4924	58.2581
	15.1629	57.7471
	13.1253	54.1746
	16.801	44.4811
	14.607	48.0911
	13.526	46.5589
	11.9843	31.9966
	15.4196	34.3896
	13.5898	57.6694
	15.8434	17.5336
	12.327	27.5978
	12.4636	65.0665
	11.7672	38.4081
	11.9465	35.6761
	12.0487	60.4925
	10.8198	54.9098
	10.6221	55.8705
	39.1518	44.864
	9.0607	69.5893
	10.8656	54.0458
	9.8369	50.2363
	11.229	50.0727
	9.1793	53.7772
	15.9111	48.5802
	14.4854	36.8166
	16.2602	73.0023
	16.1783	71.6761
	15.767	54.974
	20.6916	43.7756
	18.4686	47.9956
	17.2072	46.7742
	17.8375	36.7546
	17.903	41.8435
	16.8072	61.967
	15.1457	67.0274
	15.0442	55.4462
	13.583	37.7565
	15.9954	84.2074
	15.9668	85.4508
	15.4556	36.4816
	15.1303	20.2391
	14.0891	78.4533
	15.5703	76.4566
	15.3096	236.158
	15.2527	49.784
	21.0921	62.2227
	16.8941	69.1634
	14.06	21.826
	15.1874	28.8477
	15.6878	132.343
	14.4	63.1828
	14.5914	50.3927
	13.6752	46.6
	11.9206	36.0918
	13.5458	24.066
	13.6771	70.4598
	13.4085	80.8006
	12.9179	71.3581
	11.9541	19.0762
	15.2714	17.3009
	17.1164	78.7901
	17.2675	68.1791
	19.3982	76.7635
	19.9051	49.2646
	16.1336	74.3333
	16.3638	23.4116
	13.7889	49.3148
	12.437	55.2904
	18.4715	55.5736
	28.3766	49.8542
	11.4004	188.224
	11.917	46.0174
	10.914	46.6126
	12.2369	44.4587
	11.3324	50.0877
	11.2641	19.2876
	8.8272	16.1117
	11.5041	52.3316
	19.6896	20.6631
	12.3197	43.0552
	16.1273	60.4104
	16.5445	25.7915
	17.6344	20.6923
	13.1373	43.4952
	11.3023	49.265
	17.3831	34.6932
	70.3852	59.3713
	11.916	43.677
	10.8158	61.4458
	11.0406	70.4375
	18.0479	50.2209
	24.1773	74.6366
	17.0784	55.1398
	19.4857	51.3327
	17.0166	61.652
	16.2127	52.2701
	15.1102	68.0381
	14.7601	71.7642
	15.7882	61.54
	16.7684	56.2472
	17.4232	58.6528
	15.6946	16.9294
	18.416	41.1476
	13.4051	50.5837
	12.9425	48.813
	11.4055	89.6883
	13.5944	26.3914
	15.8146	48.6355
	13.3733	43.7442
	16.537	12.8855
	16.4282	55.3004
	14.9789	50.6034
	17.2163	41.2504
	15.1163	48.1324
	13.9433	18.8714
	12.4902	17.9705
	16.2399	41.1546
	14.3187	18.2511
	16.9735	57.2698
	12.1202	46.4935
	12.1239	28.8449
	12.8762	57.0901
	12.323	18.4812
	10.9128	66.1014
	11.1927	17.1169
	42.4647	17.7156
	9.6531	43.3636
	11.3422	19.9413
	10.266	16.898
	18.2612	16.6472
	18.5897	27.0947
	16.7812	16.8881
	20.3759	49.9974
	20.3342	24.701
	20.5146	18.4646
	30.1175	20.0738
	16.8448	48.2908
	15.4067	15.6981
	18.9002	14.7593
	20.5794	38.5356
	13.3646	14.3848
	20.3804	53.5315
	13.3251	44.775
	10.0699	26.3068
	14.7938	55.3314
	20.768	14.9391
	18.7028	60.8939
	15.7574	234.359
	16.6823	175.6
	20.5784	20.1921
	14.0197	49.8715
	14.8741	43.945
	11.7203	10.9845
	17.0896	109.705
	25.5738	26.2452
	18.6761	20.3831
	14.2086	49.1972
	13.5019	59.9325
	11.613	47.9065
	11.0898	43.4613
	12.5542	36.7031
	13.5505	52.3291
	16.5653	48.871
	12	33.4991
	11.1097	44.2444
	10.8973	46.9186
	9.5437	44.7336
	5.8702	59.7479
	11.4641	36.985
	10.5406	50.4437
	16.3682	73.9381
	8.2537	55.3561
	11.4989	32.7797
	13.0488	63.1104
	9.8034	72.0949
	9.6338	67.8077
	13.3269	34.5938
	6.3234	78.4022
	13.1667	35.5968
	8.5139	72.0724
	9.002	36.8941
	9.4302	29.3855
	8.7019	20.7258
	12.2044	19.155
	5.2703	50.8433
	7.3982	49.1891
	11.6413	44.3043
	10.3564	87.1132
	6.7991	44.6167
	11.0746	44.4157
	8.4283	24.9964
	5.883	88.4959
	9.2795	38.5426
	11.4786	39.2643
	10.4736	40.1294
	7.1785	37.7613
	7.089	19.499
	7.9302	43.3219
	7.8584	25.2067
	3.9318	30.2078
	10.1919	53.05
	5.908	30.5717
	4.6513	32.9841
	12.1319	39.4519
	18.1497	40.7029
	8.1683	33.8835
	29.395	34.509
	16.0433	42.9623
	14.2925	26.3019
	28.0176	31.2262
	14.0611	32.3359
	12.5064	36.5881
	17.1667	59.7871
	13.87	27.0209
	210.777	17.0669
	12.7039	42.4289
	255	15.2431
	255	72.069
	255	18.1089
	13.7488	53.2118
	5.1652	34.7178
	12.8311	42.9865
	9.119	11.9067
	9.4671	36.0929
	6.4275	45.3644
	5.2691	83.2871
	15.8333	26.6256
	16.7624	10.8776
	17.7579	58.4924
	12.6588	46.2917
	14.9838	14.8154
	18.2056	55.0606
	13.0349	91.4695
	18.2635	37.6768
	27.8644	11.7333
	28.4199	37.0577
	13.5946	40.1556
	8.7426	34.222
	16.808	33.0598
	17.9683	46.8531
	23.1538	34.4055
	19.9476	42.2646
	11.6712	32.6215
	15.8399	22.1021
	12.5146	38.1748
	13.1365	17.7639
	9.6349	26.5254
	8.6331	36.6456
	10.7902	46.134
	13.2232	27.5593
	13.1691	18.9626
	15.6195	22.1474
	15.4124	37.1248
	15.2866	20.2651
	16.6062	43.0665
	15.3943	31.3554
	19.6296	10.9222
	15.7966	16.6422
	12.6494	27.5143
	19.5735	10.534
	23.1804	59.1339
	12.2008	48.0404
	13.4476	25.9802
	12.1952	38.6878
	16.2288	28.7808
	15.4431	80.2121
	10.0961	70.2908
	15.1711	67.2618
	17.8739	47.0881
	9.4646	37.9657
	11.634	55.1146
	13.735	52.522
	8.4151	23.6967
	6.1906	68.0931
	16.6178	27.9029
	7.208	59.5324
	11.6458	38.5486
	7.6843	52.2929
	15.5071	34.9716
	9.1373	49.6872
	14.8173	40.2443
	8.9862	62.0909
	15.0289	5.358
	21.9973	46.3266
	49.7556	60.8761
	21.8655	35.3191
	7.9027	151.78
	14.2391	61.2989
	17.5531	26.2486
	23.1016	73.199
	28.4553	64.9011
	18.1456	17.7841
	19.3948	15.9635
	16.878	19.6341
	16.651	35.4066
	16.9283	19.3681
	16.7881	76.2159
	18.8918	39.8661
	19.6156	45.816
	16.1637	48.9274
	19.3672	26.9793
	17.4373	65.1629
	13.4917	40.5011
	20.1468	58.3513
	20.2804	64.2227
	8.1594	53.4955
	15.1421	41.9286
	18.5854	49.1954
	29.443	83.9111
	14.9632	46.1172
	17.8039	53.9914
	15.7211	55.9055
	50.9621	49.4925
	16.499	20.5708
	253.62	44.332
	15.5758	43.6964
	15.9217	45.4892
	16.0838	59.131
	15.5263	64.01
	17.4159	55.7814
	240.209	91.3655
	22.9466	16.2265
	18.3141	58.1674
	17.4118	56.5158
	11.6347	73.2887
	12.8271	65.8591
	12.2377	16.3705
	12.8	71.82
	13.0724	84.5721
	14.7931	61.3746
	13.043	72.3577
	16.8395	36.6658
	14.0338	62.3632
	23.816	94.3862
	33.983	91.3976
	10.9498	26.3083
	13.4821	26.523
	19.0203	14.8437
	9.5964	51.8156
	15.1593	49.6
	21.1447	58.7578
	9.5021	71.3645
	11.7055	48.3783
	9.4602	60.3683
	14.1077	58.6902
	17.5608	58.8255
	8.3917	48.0394
	12.9284	56.1752
	10.9318	34.6634
	12.6143	56.7025
	29.375	11.1693
	16.1986	38.1552
	32.907	42.2712
	17.9153	45.6147
	30.1307	34.0939
	14.1986	47.0692
	15.7484	22.2419
	18.02	51.6419
	15.2474	16.3135
	70.2678	14.2609
	30.0171	30.6221
	17.5867	9.6152
	20.5513	45.6826
	9.6052	88.8367
	13.9249	8.9657
	20.148	41.9255
	11.8364	22.4591
	14.4226	52.9235
	16.7839	79.07
	25.6675	40.6251
	11.2551	49.277
	19.3778	34.7648
	27.4135	67.3568
	9.3589	69.1423
	14.4649	47.1995
	32.8479	56.3808
	13.8454	38.8492
	10.1915	38.4085
	15.474	40.3358
	17.1855	54.677
	7.0459	52.1667
	14.1932	55.0753
	12.6302	33.2898
	8.7996	29.58
	13.9356	32.6754
	11.9463	79.7292
	12.8533	34.938
	14.1341	55.4961
	15.3451	38.465
	11.9535	24.3004
	10.3434	42.0391
	7.8678	43.3464
	15.0768	35.528
	13.8331	24.9845
	17.3367	35.9147
	16.2387	33.0027
	59.7705	27.8608
	19.2133	48.0354
	12.0855	67.4125
	18.1891	48.0231
	20.8995	37.437
	16.7618	37.1824
	17.851	43.8465
	17.6099	43.2812
	17.5545	42.3871
	14.3252	17.9846
	22.6849	39.1947
	17.8807	21.312
	23.641	25.963
	13.4388	24.4354
	15.9466	44.9287
	11.3877	12.3345
	20.1361	35.7188
	15.5698	50.8971
	26.3265	39.542
	15.763	32.1608
	12.4454	51.0611
	21.7227	42.5924
	12.6016	68.811
	17.4688	31.5509
	14.9006	46.402
	11.1813	29.3706
	21.3137	48.6408
	22.0733	37.2489
	13.1883	52.1287
	15.417	47.1087
	15.4289	32.7083
	87.3357	59.4935
	15.7807	210.38
	13.2988	47.3364
	13.8901	44.5927
	23.5379	20.9552
	12.0566	44.8909
	25.5955	49.6461
	11.0419	42.8005
	78.7125	51.3824
	11.9907	110.037
	34.7288	39.7608
	57.3109	52.5975
	8.7794	45.4703
	18.593	46.8575
	8.4122	41.2847
	5.8043	46.819
	7.5145	42.1792
	18.5741	33.9412
	11.8182	35.7337
	7.4834	16.2684
	16.947	27.625
	9.2141	40.0838
	10.1227	45.2421
	45.316	40.5689
	38.7148	17.2671
	37.1029	28.7861
	27.5418	54.1498
	19.1779	22.2469
	7.8544	45.7565
	9.1834	53.0534
	23.334	46.7812
	25.9943	43.9377
	11.3764	74.1786
	21.8356	55.5592
	27.5363	74.5545
	39.8076	52.6585
	8.2702	46.5325
	8.933	71.6325
	47.9116	26.9481
	26.9813	60.7587
	9.8588	44.1185
	27.1795	63.3867
	34.1761	45.492
	38.6613	42.9794
	7.612	49.3886
	56.0668	40.6507
	19.5256	54.3045
	50.3696	49.6147
	43.7827	65.9717
	14.0141	62.4976
	14.8308	55.1736
	24.3651	50.696
	7.4124	51.1274
	11.6275	79.6831
	5.9416	42.5153
	7.1028	20.1962
	7.4357	52.8283
	9.7872	43.6489
	9.7769	44.7293
	7.6174	63.4892
	6.6755	48.9262
	15.0461	39.67
	9.7454	43.3491
	8.1585	55.0221
	12.8459	56.3703
	151.829	51.3405
	14.7405	49.6088
	26.2086	41.9095
	12.0673	44.4746
	13.7644	52.6125
	15.9669	39.5908
	11.6167	56.4428
	14.2526	33.5956
	14.1205	43.1721
	16.2653	43.2308
	10.3826	13.0307
	10.3755	35.088
	14.4664	62.9789
	14.9461	37.6747
	19.7097	46.6214
	21.0042	14.3816
	13.9452	31.4911
	14.5104	34.2518
	13.7803	43.2753
	70.1857	19.0635
	16.1803	44.195
	10.4938	91.2385
	21.4954	86.1537
	13.7155	57.8151
	9.9932	11.3091
	11.3823	65.012
	12.207	38.9224
	9.4473	81.2782
	23.2063	83.7795
	17.9069	45.4612
	24.0412	72.5796
	29.6156	51.8517
	37.0933	39.137
	23.3554	107.376
	18.1928	30.2549
	24.6519	30.5131
	20.8518	34.4909
	17.8358	21.9273
	16.4105	27.6658
	12.0286	7.992
	12.2349	28.4272
	10.6443	9.2295
	15.4621	26.9215
	26.6447	82.6703
	11.9806	50.423
	18.1688	25.9267
	7.598	56.2706
	13.0165	18.9198
	11.543	41.2371
	15.0643	31.7917
	18.1561	58.1855
	11.1277	49.8233
	14.9978	26.2204
	12.7657	44.7871
	13.6224	20.5556
	13.4573	62.6775
	13.7333	48.0046
	13.0026	61.7383
	7.911	39.883
	14.0452	53.2842
	8.238	22.9137
	9.1419	38.642
	12.7185	15.7924
	21.9928	49.7372
	14.7195	21.7475
	11.216	38.8773
	18.2488	54.8597
	13.069	29.3891
	10.8527	56.1515
	14.9258	34.25
	12.6097	42.3256
	25.7063	53.9031
	8.6588	33.3142
	13.6237	15.4421
	9.0843	22.1646
	8.7936	45.9501
	11.7044	33.3626
	10.1762	36.7109
	8.699	50.8889
	11.4112	26.4883
	9.4087	48.1656
	14.1279	38.2
	11.6993	50.5
	11.7924	53.6261
	16.1298	33.8987
	10.9592	43.9175
	24.1905	26.9045
	12.9306	42.8609
	22.1402	63.2767
	43.8947	73.9877
	11.1497	22.811
	29.1242	38.9937
	9.7505	38.9435
	48.3978	45.9677
	9.9785	64.1178
	254.983	49.3049
	15.5225	63.0783
	11.0235	16.6253
	8.8639	40.331
	8.462	37.5669
	255	33.5543
	12.8147	37.7011
	7.7873	48.6299
	15.8134	30.4827
	6.8285	37.9649
	9.969	12.415
	9.5469	26.4651
	8.7416	48.0922
	9.1192	16.84
	15.264	50.5743
	20.184	16.1938
	17	34.3711
	16.7076	55.9747
	17.1667	63.798
	18.6756	31.4707
	17.9326	40.3924
	11.7517	25.8283
	17.3627	29.8025
	19.3032	10.4543
	19.4045	47.7827
	17.473	39.7467
	26.1094	44.4978
	8.3447	45.1774
	20.2704	51.573
	28.9128	55.6402
	14.2835	46.0478
	45.0907	34.4871
	13.4112	50.8986
	22.1571	116.164
	28.8958	17.2546
	26.6521	25.9111
	30.2112	18.6568
	27.8618	31.3425
	17.2381	29.0595
	28.9851	45.4418
	9.1121	17.1053
	30.3859	39.5674
	20.8748	28.2466
	8.8826	12.9845
	79.1148	10.8942
	21.8731	21.0292
	20.1705	47.366
	12.067	37.0784
	24.7883	24
	18.5595	22.1439
	18.33	27.5
	13.318	48.2822
	14.232	13.5194
	12.0456	48.3106
	14.6523	13.222
	12.5522	35.3878
	9.4179	56.7806
	11.8155	13.6
	15.848	127.488
	13.1604	15.358
	10.9405	189.064
	12.8267	15.46
	15.0628	13.2841
	14.5257	15.327
	11.6318	15.1388
	13.3342	107.457
	9.3519	88.3555
	7.3466	21.2574
	9.9269	106.595
	10.6419	36.9749
	20.4856	25.5526
	6.3463	33.0713
	12.805	16.9682
	12.2617	39.3018
	12.4809	11.2356
	13.6971	47.7225
	10.1891	20.7344
	12.8529	65.1409
	12.4087	10.8524
	93.6101	40.6903
	14.4444	99.467
	11.41	52.2301
	14.1689	13.193
	10.4236	35.2955
	16.7689	64.4289
	15.0798	56.7372
	8.3333	108.397
	15.0753	90.0816
	12.9875	68.2872
	10.677	41.3167
	15.5876	50.9118
	11.7169	57.1743
	29.279	39.113
	12.1191	54.3307
	9.1565	37.3555
	23.3594	30.6979
	17.77	53.7667
	18.0306	42.2978
	16.8375	22.3636
	15.7303	58.626
	11.8129	47.2874
	12.7988	54.3557
	10.6208	44.769
	14.6852	48.5368
	27.398	54.2189
	12.1151	43.2315
	18.1634	49.626
	8.0401	24.7882
	15.0047	29.7143
	11.6379	41.2214
	14.459	9.3623
	13.1871	50.2318
	11.3744	52.0679
	15.7773	33.8866
	10.3106	46.6886
	12.151	21.9052
	13.2153	35.1769
	12.5348	39.8187
	12.1066	40.0583
	11.956	39.812
	8.3793	29.0119
	9.1783	35.8971
	14.3188	34.991
	9.3221	26.5414
	13.6037	32.9131
	20.9583	54.9105
	12.8465	48.3106
	7.2342	59.2358
	12.9378	93.178
	10.302	38.6148
	15.4809	51.0528
	13.0426	13.3179
	27.9014	47.2837
	8.4601	49.0718
	11.0376	41.5756
	9.1059	41.8737
	12.6014	59.5253
	11.8962	48.6442
	9.5184	17.3145
	11.7551	47.3639
	9.8669	35.8622
	6	49.8256
	13.6623	39.5138
	19.6784	52.7533
	9.8129	33.7816
	14.2409	42.5392
	10.8855	36.6229
	12.5324	50.3805
	7.9786	47.208
	14.6112	57.278
	10.1286	67.3468
	10.0649	49.7531
	11.5248	45.9066
	10.4362	24.6102
	7.1604	48.2398
	9.3419	53.6522
	9.524	40.3447
	13.8912	63.1836
	10.8379	49.0634
	8.3246	52.8077
	12.5451	66.6636
	18.9417	57.6119
	9.7967	32.0071
	8.3625	68.2
	23.2094	50.2372
	11.6768	55.493
	14.292	30.3063
	9.8008	19.5261
	13.0661	28.7221
	6.6096	23.6455
	8.6835	52.1458
	8.0888	15.3474
	9.4751	62.2948
	10.4471	36.122
	5.4624	30.8065
	12.9738	43.8321
	7.422	47.047
	7.1799	13.4768
	10.5284	10.0779
	7.0465	35.7922
	5.1266	67.5938
	8.2897	62.6861
	8.1429	30.3067
	6.3627	71.9346
	11.373	44.9857
	13.6716	63.962
	7.0187	56.7146
	8.4762	42.628
	31.4803	48.2883
	9.8906	65.9531
	14.851	26.1976
	10.376	143.582
	6.6509	57.4559
	8.1185	50.1614
	21.5167	58.4162
	7.4143	60.8347
	22.2241	46.2103
	19.0262	120.442
	8.9171	41.1654
	20.9112	35.7864
	8.5027	52.303
	11.7464	233.675
	14.9912	6.6906
	8.1354	34.171
	8.6485	6.3758
	16.1398	110.4
	61.0667	17.1608
	18.2299	22.7372
	16.9812	18.956
	15.2987	29.5079
	24.9208	26.9529
	22.0656	44.7171
	15.436	14.7751
	16.0668	37.3851
	21.0718	26.4789
	12.4347	11.7124
	14.901	9.585
	11.9376	8.0407
	12.2094	19.6966
	14.4506	36.4096
	25.2905	22.4496
	9.967	19.7565
	6.2545	24.7602
	8.3915	10.6773
	15.6593	44.9677
	19.4896	11.4965
	6.9601	30.7895
	5.8061	52.3
	24.0845	12.5578
	16.072	123.903
	21.2406	14.9387
	12.2696	28.9318
	22.6762	175.411
	8.2424	15.0288
	7.7541	12.3287
	25.0583	13.0501
	15.3787	13.2089
	13.5078	105.263
	15.635	84.5905
	13.8129	102.365
	9.8132	19.2346
	14.646	31.8561
	12.0637	24.6283
	14.2727	29.7947
	16.2032	14.8832
	12.1855	36.2608
	14.6912	10.2886
	16.8086	46.0745
	14.5579	16.2915
	10.534	25.8865
	10.5479	44.8813
	14.5662	55.2713
	17.5031	16.5181
	14.8324	14.48
	15.7316	24.3366
	11.3824	18.557
	21.6684	38.4872
	10.2827	38.2801
	16.8047	14.8085
	7.6154	34.1584
	16.4165	40.1923
	16.4471	12.8085
	74.0248	14.3854
	16.4628	51.7766
	13.0407	31.0957
	8.5551	54.517
	16.1699	19.8911
	16.0698	255
	5.4748	37.0136
	12.4744	245.834
	16.3559	21.8187
	14.9862	10.1799
	9.4932	49.2511
	16.925	28.0129
	6.7618	34.1417
	16.5	27.1894
	7.0214	46.021
	11.3072	25.7698
	9.1473	35.8719
	6.8856	7.9667
	11.1138	18.2249
	9.9491	25.6848
	12.1445	31.5723
	8.124	47.7256
	17.7279	26.2025
	17.0124	33.0813
	29.4877	12.9154
	15.1406	48.6753
	17.4676	26.9579
	16.4611	23.702
	21.7266	61.7636
	17.8185	28.4235
	36.1051	41.6524
	15.3244	30.1618
	14.5827	38.3777
	15.9743	23.8446
	208.792	55.4744
	31.3841	22.471
	19.0576	53.2383
	22.0203	61.862
	24.9444	61.9112
	9.3444	22.2718
	22.1369	71.665
	8.3805	68.6986
	14.8702	16.7906
	18.6366	68.9688
	17.4014	57.1609
	20.4369	58.6695
	9.5236	33.0966
	8.2831	16.7218
	20.4333	35.0725
	16.6606	42.8496
	14.5484	45.8255
	12.9062	62.4124
	11.0569	40.1183
	27.4465	63.2421
	22.2641	55.2257
	13.2273	12.5393
	8.3388	19.3594
	7.3728	132.928
	19.1639	61.562
	25.4823	32.194
	17.7013	23.0441
	8.5347	17.9533
	18.0126	52.9491
	15.8301	58.9933
	18.5871	47.8294
	10.8848	63.3309
	14.9246	11.4922
	15.8795	54.1322
	11.8142	49.4229
	13.4732	15.9552
	7.7527	55.2276
	227.649	46.3529
	11.4191	13.9078
	22.4815	28.3436
	16.0432	72.0591
	14.1729	56.5405
	11.4415	54.385
	11.8075	44.8995
	19.2006	26.9758
	24.3188	62.7539
	13.2133	27.4913
	22.5857	59.3803
	10.8508	130.542
	18.4187	60.3421
	8.0973	83.284
	17.0962	105.781
	16.8624	57.2146
	14.2704	95.7831
	16.0717	141.567
	11.3467	56.2238
	13.7915	58.7944
	12.8638	117.983
	16.8259	63.7725
	17.72	70.5694
	12.4736	54.5919
	28.1154	67.596
	22.3949	67.5157
	26.1176	51.8818
	5.1152	56.0783
	16.5262	63.7146
	14.7196	44.4134
	13.9143	131.413
	15.8736	50.2059
	11.9172	66.2442
	19.1869	10.8869
	13.4982	120.422
	5.0467	119.768
	16.6657	57.8596
	15.8958	120.839
	20.109	44.1181
	12.5081	83.0727
	25.32	62.8932
	13.6213	56.4981
	12.645	94.5783
	12.7804	52.4365
	14.1818	14.5559
	12.7574	37.1293
	14.1068	63.2731
	9.4958	53.7584
	10.5142	102.932
	14.0247	85.5033
	13.5776	70.3297
	9.4888	44.1317
	29.4804	50.1214
	14.2081
	9.2366
	22.0988
	11.7153
	11.5263
	14.7947
	13.0161
	14.2489
	10.7065
	26.3027
	10.5753
	20.6994
	16.065
	13.4714
	9.7807
	13.4862
	17.6198
	7.8981
	17.9543
	11.9362
	11.8256
	14.3414
	5.9669
	14.6701
	15.9632
	26.1026
	14.4523
	49.9816
	11.2082
	10.7393
	8.7053
	9.3733
	23.5125
	11.3589
	6.7742
	17.5882
	5.7825
	11.0552
	9.6178
	26.0947
	13.8462
	13.7016
	16.0032
	16.1625
	18.0852
	14.7531
	17.2519
	24.1567
	8.0674
	22.6213
	18.5964
	31.3831
	10.6219
	14.2153
	14.8087
	10.8427
	7.411
	8.3632
	11.0904
	19.8719
	14.4392
	9.9658
	9
	12.3185
	20.8714
	5.646
	18.9121
	27.2542
	10.1408
	13.7055
	7.6434
	15.7303
	26.5176
	17.1102
	204.909
	22.6622
	11.4459
	22.8462
	11.5598
	32.716
	18.479
	34.0067
	44.0771
	17.6322
	15.0248
	63.7842
	15.3319
	14.3773
	20.1888
	17.4793
	22.7481
	33.8662
	17.4795
	16.1857
	21.2231
	15.541
	18.1634
	30.2724
	31.5839
	12.6856
	13.4824
	14.8817
	226.61
	17.7946
	37.681
	22.9582
	13.9148
	13.5975
	15.659
	17.8509
	148.127
	8.1061
	7.8577
	11.591
	23.0155
	21.387
	14.498
	27.1586

## Sheet: S2D
Table 1
	Nuclear p-STAT6 (Mean Fluorescence Intensity) per mouse
24h stimulation	BSA	IL-13
2025-01-01	15.6413	40.6036
	15.2356	46.4587
	18.8619	45.4199
	20.1772	46.9961

## Sheet: S2F
Table 1
	Nuclear p-STAT6 (Median Fluorescence Intensity) per neuron
24h stimulation	DMSO + BSA	DMSO + IL-13	STAT6 inhibitor + IL-13
2023-0810	7	33	14
	6
	9		11
		90
	8	26	36
	8	12	14
	10	35
			17
		34
	10		48
	7	10	12
		44	10
	9
	8	13
		12
	8
		45	47
		56
		57
		22
	9	55
		25
	10
	10
	9
	7

## Sheet: S2G
Table 1
qPCR data relative to Actb and multiplied by 1000	Nmu			Calcb
Harvested experiment on 2024-0511	DMSO + BSA	DMSO + IL-13	STAT6 inh + IL-13	DMSO + BSA	DMSO + IL-13	STAT6 inh + IL-13
	0.628276	0.216033	0	0.0310621	0.15157	0.0862536
	0	1.16698	0	0	0.0934485	0
	0.114234	0.331258	0.0722011	0.0119292	0.580196	0.150598
	0.179281	1.44571	0.300165	0.0180249	0.317956	0.0226177
	0	0.991667	0.395	0.029923	0.436172	0.188733
0 = not detected or CT>40 cycles

## Sheet: S2H
Table 1
Time (min.)	0	5	10	15	30	60	120	180
Calcb
Culture #1	1	1.36449	4.65123	3.91558	1.56608	2.69253	6.09643	25.9199
Culture #2	1	0.370238	2.23569	0.192857	2.94498	1.51175	1.19142	3.08718
Nmu
Culture #1	1	1.47671	0.952499	3.41318	1.87981	4.40952	2.40994	6.81723
Culture #2	1	1.48408	3.117	0.91065	4.61686	1.81554	1.50693	2.17011
Grp
Culture #1	1	0.695075	1.98716	1.38109	4.09789	3.09093	3.29518	18.6594
Culture #2	1	0.688707	16.7534	0.754245	2.03254	9.80048	25.3033	15.887
qPCR data represented as fold-change to 0min per distinct culture
Experiment on 2021-0315

## Sheet: S2I
Table 1
	Calcb			Nmu
qPCR data represented as fold-change to BSA group average per experiment for each gene	BSA	IL-4	IL-13	BSA	IL-4	IL-13
DRG culture Experiment #1 (2022-05-27)	0.947906	1.53429	1.13485	1.00459	1.92526	1.03023
	1.15737	1.3508	1.08567	1.45902	1.16599	0.862356
	0.787544	1.24898	1.45061	0.426546	1.16735	1.29754
	1.07116	1.42471	1.15387	0.567392	1.47097	0.954768
	1.03603	1.23924	1.48628	1.54246	0.649685	0.945018
ENS culture Experiment #1 (2020-0312)	0.188801	15.2416	29.0325	1.15569	2.33617	12.7233
	0.476462	63.4666	59.0919	0.230627	24.0854	33.7713
	1.72894	269.406	11.5592	2.93336	130.383	7.94808
	0.944747	14.9333	90.7926	0.55884	6.54244	58.7559
	1.66105	3.20515	26.8216	0.121486	1.0732	11.4168
ENS culture Experiment #2 (2020-0605)	0.110578	0.5637	0.467736	0.13913	4.34498	2.50268
	2.3976	11.6091	12.6772	0.671863	53.3368	67.8918
	0.244521	2.91096	0.729615	0.0814107	6.16919	3.36467
	1.50384	13.1603	7.17914	0.299389	41.0638	50.1329
	0.763057	15.1127	6.02783	0	61.1019	14.7005
	0.356731	2.97664	7.06149	0	15.016	17.2077
	0.71335	2.93429	6.54269	5.14912	23.9244	61.9947
	1.91032	40.1059	8.58913	1.65909	264.967	51.5655
0 = not detected or CT>40 cycles

## Sheet: Fig. 1F; S5, B-C
Table 1
	Nmu (Fig. 1F)						Calcb (Fig. 1F)						Grp (Fig. 1F)						Vip (Fig. 1F)						Stomach weight (S5B)		Cecum weight (S5B)		SI length (S5B)		Colon length (S5B)		Spleen weight (S5C)
All female JAX B6	Duo		Ile		Col		Duo		Ile		Col		Duo		Ile		Col		Duo		Ile		Col
qPCR data represented as fold-change to BSA group average per organ per experiment for each gene	BSA	IL-4 complex	BSA	IL-4 complex	BSA	IL-4 complex	BSA	IL-4 complex	BSA	IL-4 complex	BSA	IL-4 complex	BSA	IL-4 complex	BSA	IL-4 complex	BSA	IL-4 complex	BSA	IL-4 complex	BSA	IL-4 complex	BSA	IL-4 complex	BSA	IL-4 complex	BSA	IL-4 complex	BSA	IL-4 complex	BSA	IL-4 complex	BSA	IL-4 complex
Experiment #1: (2022-12-16)	1.33678	3.23978	0.822814	4.5153	0.878383	2.92545	1.16589	2.90719	0.981687	3.36592	0.453484	1.71027	1.04244	4.80265	0.895166	6.23283	0.975124	3.02051	1.13512	0.703461	0.794749	0.82363	0.874392	0.426076	358	294	365	470	33.2	35.7	7.2	9.1	57	116
	1.01827	4.88077	1.50511	7.4039	0.841546	3.41103	0.800234	5.06681	1.19416	5.89187	0.432355	2.0934	1.06404	9.14085	1.33569	9.40259	0.888052	3.18474	0.604012	0.93711	0.919879	1.17828	0.864565	0.314544	271	205	427	397	29.8	30.4	7	7.6	52	124
	0.545879	5.02337	0.894581	2.60836	1.12719	3.60652	0.492451	4.44118	0.724833	1.99159	0.885009	2.32897	0.689596	6.76077	0.726231	3.04666	0.979706	3.61321	0.585824	1.27725	0.858335	0.459581	1.22795	0.304212	244	367	354	498	29.7	34.5	6.9	6.8	46	140
	0.793515	6.91815	0.703771	4.55971	0.567635	3.67863	1.26102	5.60625	0.888119	3.4751	0.527722	2.24607	1.37698	7.64403	0.988165	5.34851	0.789985	3.24047	1.1768	1.20109	1.30051	0.752867	0.776225	0.352434	318	333	479	687	30.3	31.3	7.2	7.7	70	152
	1.30556	5.59691	1.07373	4.09202	1.58524	2.45989	1.2804	4.7534	1.2112	3.31225	2.70143	1.68439	0.826938	5.67199	1.05474	5.07882	1.36713	2.81439	1.49824	1.18628	1.12653	0.911402	1.25687	1.19441	339	253	443	589	33.2	35.3	7.5	7.6	70	153
Experiment #2: (2023–02-12)	0.525739	4.31473	0.544268	7.25015	1.06136	0.930302	0.591581	4.3814	0.782146	4.43694	0.991077	1.26553	0.543978	8.65694	0.684344	3.97893	0.73505	1.51154	0.407007	0.803136	0.807697	0.620781	0.973284	0.18337									74.3	167.7
	0.618154	5.25189	1.11382	6.10032	0.825943	1.20907	0.829067	3.98322	0.892711	4.02129	0.635871	2.61916	0.692728	4.69747	0.812568	3.07083	0.677071	1.71595	0.936841	0.553403	0.619667	0.613441	0.87113	0.286156									105.7	150.4
	0.851958	5.25189	1.40104	3.29185	0.525297	1.72131	0.601536	2.42321	1.33497	6.35135	0.482268	2.50621	1.26976	4.64573	0.990919	3.35343	0.967847	2.07128	0.560711	0.335962	1.62457	0.448349	0.879406	0.363393									76.4	135.6
	1.79776	3.35203	0.524454	9.11858	0.731035	1.15579	1.75768	5.62998	0.861998	11.2756	0.559069	2.81003	1.57517	5.4714	0.509626	8.0494	0.944238	1.81395	1.43954	0.420264	0.473516	0.934842	0.948819	0.350415									85.1	110.2
	1.20639	6.8991	1.41642	10.6537	1.85636	2.01834	1.22014	6.17321	1.12817	7.37101	2.33171	6.32595	0.918367	14.5595	2.00254	5.10025	1.67579	1.56084	1.6559	1.69528	1.47455	0.869893	1.32736	0.445152									96	204.7

[truncated: 9 more sheets: Fig. 1G, S3A, S3B, S3, C-D, S3, H-J, S3F; S5F, S4, D, F, H, J, M, Fig. 1I; S5, D, G-H, Fig. 1K; S5, A-B, E, G-H ]
