# Supplementary material for: Type 2 cytokines act on enteric sensory neurons to regulate neuropeptide-driven host defense
Source: Science. Author manuscript; Available in PMC 2025 Nov 20. (PMC12632183; doi:10.1126/science.adn9850)
Supplement: science.adn9850_data_s2 [file NIHMS2112150-supplement-science_adn9850_data_s2.xlsx]

## Sheet: Export Summary
	This document was exported from Numbers. Each table was converted to an Excel worksheet. All other objects on each Numbers sheet were placed on separate worksheets. Please be aware that formula calculations may differ in Excel.
	Numbers Sheet Name	Numbers Table Name	Excel Worksheet Name
	Fig. 2B
		Table 1	Fig. 2B
	S6C
		Table 1	S6C
	S6F
		Table 1	S6F
	Fig. 2D; S6G
		Table 1	Fig. 2D; S6G
	Fig. 2E; S6H
		Table 1	Fig. 2E; S6H
	Fig. 2G
		Table 1	Fig. 2G
	Fig. 2H
		Table 1	Fig. 2H
	Fig. 2J
		Table 1	Fig. 2J
	Fig. 2K
		Table 1	Fig. 2K
	S6, I-K
		Table 1	S6, I-K
	S7, C & F
		Table 1	S7, C & F
	S7, H-K
		Table 1	S7, H-K

## Sheet: Fig. 2B
Table 1
Time-course performed through Dec. 2023
qPCR data normalized to Tubb3 and represented as fold-change to water-treated group average per gut compartment for each gene		Muscularis				Lamina Propria/Submucosa
Nmu	Water	1.12761	1.04282	1.33834	0.491239	0.828479	0.474631	0.909321	1.78757
	1	3.0397	2.13036	2.9895	1.71369	2.38428	2.53006	2.26788	1.21228
	3	4.29778	1.29672	2.35394	2.74627	1.56647	0.905205	0.737948	1.8851
	7	2.52705	3.38546	1.52892		0.879662	0.900623	0.486379
Calcb	Water	1.02394	0.939389	1.37878	0.657885	0.829389	0.801507	1.19455	1.17455
	1	3.0954	2.51539	1.97481	2.15438	3.15016	2.92543	1.64894	1.654
	3	2.65383	1.09274	1.60043	1.94319	2.11592	1.17345	0.934424	2.50985
	7	2.56001	3.13376	1.7361		1.77771	2.52785	1.17773
Vip	Water	0.864664	1.13555	1.16367	0.836111	1.01833	1.13773	0.71807	1.12587
	1	0.745005	0.750009	1.39137	0.839009	1.01737	0.971223	1.32135	0.80039
	3	1.3617	0.968947	1.00172	0.691343	1.25975	0.836847	1.19692	0.915356
	7	1.01738	2.00173	1.21147		0.611119	0.934231	0.490815

## Sheet: S6C
Table 1
Time-course performed through April-May 2022		Days post-infection (d.p.i.)
qPCR data normalized to Actb and represented as fold-change to water-treated group average for each gene	Water	3	6	10	14
Nmu (fig. S6C)	1.22898	4.21686	2.70641	0.231747	1.82699
	0.938117	1.92156	3.97604	1.40046	3.86954
	0.832898	3.95834	1.89221	2.07277	7.10039
		2.10802	2.98611	1.11357	1.71624
Calcb (fig. S6C)	1.14406	5.01636	3.1941	0.329106	1.93691
	0.857484	2.55307	5.13016	2.01628	5.03134
	0.998455	5.11851	2.88792	2.32989	7.46751
		2.61412	3.42228	1.29183	1.98342
Vip (fig. S6C)	1.10961	1.25794	1.06752	0.110676	0.854912
	1.05685	1.04212	1.5218	1.01506	2.61836
	0.833542	1.4735	1.10493	0.632557	5.32742
		1.08221	1.39719	1.57361	1.39922
Il4 (fig. S12I)	1.03976	0.898034	1.11418	1.47382	2.44569
	1.28106	0.445669	32.9083	4.22803	2.85603
	0.679182	0.82477	4.31138	15.5436	17.9006
		0.80263	6.10363	10.8063	2.57511

## Sheet: S6F
Table 1
	S6F		S6F
	Total number of macroscopic larvae visible at 7 d.p.i.		Median size of larvae (mm2)
	Control	Calb2ΔIl13ra1	Control	Calb2ΔIl13ra1
2022-06-21 (female)	80	86	0.158329	0.187538
	50	62	0.163627	0.171193
	43	43	0.18214	0.206381
	34	83	0.132539	0.206258
2022-06-21 (male)	52	55	0.159009	0.203806
	60	45	0.142844	0.176759
		56		0.24063
2022-07-01 (female)	34	26	0.117145	0.117117
	24	49	0.063898	0.146742
	55	77	0.160376	0.173159
	56		0.143476
2022-07-01 (male)		51		0.168719
		54		0.156823
		33		0.206309

## Sheet: Fig. 2D; S6G
Table 1
	Fig. 2D		S6G (same 14 d.p.i. data as Fig. 2D)
	Eggs per gram		Eggs per gram
	Control	Calb2ΔIl13ra1	Control	Calb2ΔIl13ra1
2021-05-12 (males) [14 d.p.i.]	6600	8000	6600	8000
	3200	19150	3200	19150
	5800	26500	5800	26500
	14200	11300	14200	11300
	24950		24950
	20650		20650
2021-05-12 (females) [14 d.p.i.]	4450	31550	4450	31550
	3900	31500	3900	31500
(Value of 7750 = heterozygous)	7750	24750	7750	24750
	13150	8300	13150	8300
2021-09-10 (females only) [14 d.p.i.]	8050	6450	8050	6450
	6050	28750	6050	28750
	10300	15650	10300	15650
		16050		16050
2021-11-24 (females) [21 d.p.i.]			9200	53900
			4000
2021-11-24 (males) [21 d.p.i.]			16200	22800
			13800	22300

## Sheet: Fig. 2E; S6H
Table 1
	Fig. 2E		S6H (same 14 d.p.i. data as Fig. 2E)
	Luminal H. polygyrus		Luminal H. polygyrus
	Control	Calb2ΔIl13ra1	Control	Calb2ΔIl13ra1
2021-05-12 (males) [14 d.p.i.]	105	138	105	138
	91	150	91	150
	92	167	92	167
	94	96		96
	105
	125
2021-05-12 (females) [14 d.p.i.]	98	117		117
	119	166		166
(Value of 111 = heterozygous)	111	84	111	84
	138	108		108
2021-09-10 (all females) [14 d.p.i.]	105	50
	55	100
	72	117
		185
2024-08-09 (Female) [PBS-treated controls from Fig. 3G]		41
2024-08-09 (Male) [PBS-treated controls from Fig. 3G]	67	132
		127
		151
2024-08-28 (Female) [PBS-treated controls from Fig. 3G]	94	88
		143
2024-08-28 (Male) [PBS-treated controls from Fig. 3G]		192
		190

## Sheet: Fig. 2G
Table 1
	Fig. 2G
	Eggs per gram
	Control	iCGRPβΔIl13ra1
2022-03-25 (female)	2500	7800
	5350	23150
	6000	6900
2022-03-25 (male)	11150	13350
		17600
2021-11-23 (all female)	23850	24850
	12550	27600
		15950
		20050
		13300
2024-11-13 (female)	7100
	10200
	8800
	6250
2024-11-13 (male)	6550
		8950
	2050
		11250

## Sheet: Fig. 2H
Table 1
	Fig. 2H
	Luminal H. polygyrus
	Control	iCGRPβΔIl13ra1
2022-03-25 (female)	17	62
	49	122
	54	100
2022-03-25 (male)	66	107
		114
2022-10-17 (female)	39	65
	64	85
		32
		69
2022-10-17 (male)	85	62
	38	82
	67	77
	46	56
	30
	50

## Sheet: Fig. 2J
Table 1
	Fig. 2J
	Eggs per gram
	Control	Phox2bΔIl13ra1
2021-05-14 (female)	8200	10050
	16250	4050
	36800	8400
	11000	9100
2021-05-14 (male)	14400	6150
	16950	20500
	12700	8950
2021-06-04 (all female)	17250	5100
	14450	6200
	5100	13100
	5400	6850
	13400

## Sheet: Fig. 2K
Table 1
	Fig. 2K
	Luminal H. polygyrus
	Control	Phox2bΔIl13ra1
2021-05-14 (female)	99	134
	97	81
	120	145
	114	127
2021-05-14 (male)	126	104
	127	151
	164	95
2021-06-04 (all female)	117	78
	107	86
	83	116
	75	100
	128

[truncated: 3 more sheets: S6, I-K, S7, C & F, S7, H-K]
