# Supplementary material for: Type 2 cytokines act on enteric sensory neurons to regulate neuropeptide-driven host defense
Source: Science. Author manuscript; Available in PMC 2025 Nov 20. (PMC12632183; doi:10.1126/science.adn9850)
Supplement: science.adn9850_data_s3 [file NIHMS2112150-supplement-science_adn9850_data_s3.xlsx]

## Sheet: Export Summary
	This document was exported from Numbers. Each table was converted to an Excel worksheet. All other objects on each Numbers sheet were placed on separate worksheets. Please be aware that formula calculations may differ in Excel.
	Numbers Sheet Name	Numbers Table Name	Excel Worksheet Name
	Fig. 3, A-E; S8, A-K
		Table 1	Fig. 3, A-E; S8, A-K
	Fig. 3, F-G; S8L
		Table 1	Fig. 3, F-G; S8L
	S8M
		S8M	S8M - S8M
	Fig. 3, I-O; S9, B-J
		Table 1	Fig. 3, I-O; S9, B-J

## Sheet: Fig. 3, A-E; S8, A-K
Table 1
d.p.i.	Experiment	Mouse #	Genotype	Sex	Breeding Strain	Figures	(2^-dCT) x 1000								(2^-dCT) x 1000		(2^-dCT) x 1000		Fold change to cKO per experiment								Fold change to cKO per experiment		Fold change to cKO per experiment		Eggs per gram (14 d.p.i.)	Median Hp larvae size (7 d.p.i.)	Notes	Notes (2)
							Duodenum								Ileum		Colon		Duodenum								Ileum		Colon
							Nmu	Calcb	Grp	Calca	Tac1	Penk	Vip	Npy	Nmu	Calcb	Nmu	Calcb	Nmu	Calcb	Grp	Calca	Tac1	Penk	Vip	Npy	Nmu	Calcb	Nmu	Calcb
Naive	2022-12-12	485	Control (Il13ra1 fl/fl)	F	Calb2ΔIl13ra1 cKO	Fig. 3A; fig. S8, E, K; Fig. 1I (BSA only)	3.77147	0.257336											6.20975	1.8437													BSA-treated control from Fig 1I
Naive	2022-12-12	560	Control (Il13ra1 fl/y)	M	Calb2ΔIl13ra1 cKO	Fig. 3A; fig. S8, E, K; Fig. 1I (BSA only)	1.88938	0.139506											3.11088	0.9995													BSA-treated control from Fig 1I
Naive	2022-12-12	483	Calb2ΔIl13ra1 cKO	F	Calb2ΔIl13ra1 cKO	Fig. 3A; fig. S8, E, K; Fig. 1I (BSA only)	1.17059	0.152724											1.92738	1.0942													BSA-treated control from Fig 1I
Naive	2022-12-12	459	Calb2ΔIl13ra1 cKO	F	Calb2ΔIl13ra1 cKO	Fig. 3A; fig. S8, E, K; Fig. 1I (BSA only)	0.633548	0.196677											1.04314	1.4091													BSA-treated control from Fig 1I
Naive	2022-12-12	462	Calb2ΔIl13ra1 cKO	M	Calb2ΔIl13ra1 cKO	Fig. 3A; fig. S8, E, K; Fig. 1I (BSA only)	0.455704	0.137707											0.75032	0.986609													BSA-treated control from Fig 1I
Naive	2022-12-12	558	Calb2ΔIl13ra1 cKO	M	Calb2ΔIl13ra1 cKO	Fig. 3A; fig. S8, E, K; Fig. 1I (BSA only)	0.384531	0.120777											0.633133	0.865313													BSA-treated control from Fig 1I
Naive	2022-12-12	556	Calb2ΔIl13ra1 cKO	M	Calb2ΔIl13ra1 cKO	Fig. 3A; fig. S8, E, K; Fig. 1I (BSA only)	0.392359	0.0899957											0.646022	0.644779													BSA-treated control from Fig 1I
Naive	2024-04-18	1	Control (Il13ra1 fl/y)	M	Calb2ΔIl13ra1 cKO	Fig 3A; fig. S8, B, C, E, K	1.8574	0.122825							4.06145	0.460912	4.41195	0.701714	7.85685	1.97386							2.76012	1.27425	1.36182	2.37444			Blinded to genotype at time of readouts/experiment
Naive	2024-04-18	2	Control (Il13ra1 fl/y)	M	Calb2ΔIl13ra1 cKO	Fig 3A; fig. S8, B, C, E, K	0.665401	0.0694118							2.68022	0.544	4.5712	0.734019	2.81467	1.11549							1.82145	1.50396	1.41097	2.48375			Blinded to genotype at time of readouts/experiment
Naive	2024-04-18	6	Control (Il13ra1 fl/y)	M	Calb2ΔIl13ra1 cKO	Fig 3A; fig. S8, B, C, E, K	1.05387	0.103945							6.13951	0.825909	5.20248	0.588521	4.4579	1.67046							4.17235	2.28334	1.60583	1.99142			Blinded to genotype at time of readouts/experiment
Naive	2024-04-18	7	Control (Il13ra1 fl/y)	M	Calb2ΔIl13ra1 cKO	Fig 3A; fig. S8, B, C, E, K	2.24419	0.175392							4.73992	0.713377	4.95401	0.511052	9.493	2.81865							3.2212	1.97223	1.52913	1.72928			Blinded to genotype at time of readouts/experiment
Naive	2024-04-18	3	Calb2ΔIl13ra1 cKO	M	Calb2ΔIl13ra1 cKO	Fig 3A; fig. S8, B, C, E, K	0.18894	0.0544372							0.294685	0.116759	1.56971	0.142519	0.799221	0.874836							0.200265	0.322796	0.484517	0.482251			Blinded to genotype at time of readouts/experiment
Naive	2024-04-18	4	Calb2ΔIl13ra1 cKO	M	Calb2ΔIl13ra1 cKO	Fig 3A; fig. S8, B, C, E, K	0.269308	0.0703804							1.75861	0.393593	3.79433	0.396184	1.13918	1.13105							1.19513	1.08814	1.17118	1.3406			Blinded to genotype at time of readouts/experiment
Naive	2024-04-18	5	Calb2ΔIl13ra1 cKO	M	Calb2ΔIl13ra1 cKO	Fig 3A; fig. S8, B, C, E, K	0.250966	0.0618593							2.36113	0.574782	4.35521	0.347881	1.06159	0.994113							1.6046	1.58906	1.3443	1.17715			Blinded to genotype at time of readouts/experiment
Naive	2024-05-02	1	Control (Il13ra1 fl/fl)	F	Calb2ΔIl13ra1 cKO	Fig 3A; fig. S8, B, C, E	68.4953	0.224888							24.146	0.113857	28.0592	0.208622	8.43478	2.1885							0.655885	0.544134	2.18508	2.97403			Blinded to genotype at time of readouts/experiment; unblinded on 2024-05-14
Naive	2024-05-02	3	Control (Il13ra1 fl/fl)	F	Calb2ΔIl13ra1 cKO	Fig 3A; fig. S8, B, C, E	17.7133	0.0594505							45.3676	0.175469	56.466	0.16888	2.18129	0.578544							1.23233	0.838588	4.39723	2.40749			Blinded to genotype at time of readouts/experiment; unblinded on 2024-05-14
Naive	2024-05-02	5	Control (Il13ra1 fl/fl)	F	Calb2ΔIl13ra1 cKO	Fig 3A; fig. S8, B, C, E	24.8533	0.0789581							28.2486	0.169111	47.6785	0.339917	3.06054	0.768382							0.767325	0.808203	3.7129	4.84571			Blinded to genotype at time of readouts/experiment; unblinded on 2024-05-14
Naive	2024-05-02	6	Control (Il13ra1 fl/fl)	F	Calb2ΔIl13ra1 cKO	Fig 3A; fig. S8, B, C, E	26.3663	0.0770302							52.319	0.380855	22.9451	0.207983	3.24685	0.749621							1.42116	1.82015	1.78682	2.96492			Blinded to genotype at time of readouts/experiment; unblinded on 2024-05-14
Naive	2024-05-02	7	Control (Il13ra1 fl/y)	M	Calb2ΔIl13ra1 cKO	fig. S8, B, C, E	Sample compromised	Sample compromised							14.0003	0.101375	26.9437	0.0998061	Sample compromised	Sample compromised							0.380295	0.484484	2.09821	1.42279			Blinded to genotype at time of readouts/experiment; unblinded on 2024-05-14	Duodenum RNA sample compromised in processing
Naive	2024-05-02	8	Control (Il13ra1 fl/y)	M	Calb2ΔIl13ra1 cKO	fig. S8, B, C, E	Sample compromised	Sample compromised							87.9837	0.252965	47.9256	0.167199	Sample compromised	Sample compromised							2.38993	1.20895	3.73215	2.38352			Blinded to genotype at time of readouts/experiment; unblinded on 2024-05-14	Duodenum RNA sample compromised in processing
Naive	2024-05-02	2	Calb2ΔIl13ra1 cKO	F	Calb2ΔIl13ra1 cKO	Fig 3A; fig. S8, B, C, E	4.20584	0.0599239							38.853	0.202093	6.95457	0.0361505	0.517924	0.583151							1.05538	0.965823	0.541579	0.515346			Blinded to genotype at time of readouts/experiment; unblinded on 2024-05-14
Naive	2024-05-02	4	Calb2ΔIl13ra1 cKO	F	Calb2ΔIl13ra1 cKO	Fig 3A; fig. S8, B, C, E	7.79056	0.0951979							28.7629	0.173476	16.7033	0.096855	0.95936	0.926421							0.781296	0.829063	1.30075	1.38073			Blinded to genotype at time of readouts/experiment; unblinded on 2024-05-14
Naive	2024-05-02	9	Calb2ΔIl13ra1 cKO	M	Calb2ΔIl13ra1 cKO	Fig 3A; fig. S8, B, C, E	7.25929	0.0845469							31.841	0.150733	17.3064	0.0777467	0.893938	0.82277							0.864909	0.720371	1.34772	1.10833			Blinded to genotype at time of readouts/experiment; unblinded on 2024-05-14
Naive	2024-05-02	10	Calb2ΔIl13ra1 cKO	M	Calb2ΔIl13ra1 cKO	Fig 3A; fig. S8, B, C, E	13.2266	0.171367							47.8005	0.310673	10.4008	0.0698395	1.62878	1.66766							1.29842	1.48474	0.809952	0.995603			Blinded to genotype at time of readouts/experiment; unblinded on 2024-05-14
Naive	2023-04-23	375	Control (Il13ra1 fl/fl)	F	iCGRPβΔIl13ra1 cKO	fig. S8, A, K; Fig. 1K (BSA only)	2.72859	0.260015											2.77466	2.12873													BSA-treated control from Fig 1K
Naive	2023-04-23	385	Control (Il13ra1 fl/fl)	F	iCGRPβΔIl13ra1 cKO	fig. S8, A, K; Fig. 1K (BSA only)	3.85841	0.33732											3.92357	2.76162													BSA-treated control from Fig 1K
Naive	2023-04-23	387	Control (Il13ra1 fl/fl)	F	iCGRPβΔIl13ra1 cKO	fig. S8, A, K; Fig. 1K (BSA only)	2.05262	0.160131											2.08728	1.31098													BSA-treated control from Fig 1K
Naive	2023-04-23	373	iCGRPβΔIl13ra1 cKO	F	iCGRPβΔIl13ra1 cKO	fig. S8, A, K; Fig. 1K (BSA only)	0.465533	0.0738341											0.473394	0.604476													BSA-treated control from Fig 1K
Naive	2023-04-23	384	iCGRPβΔIl13ra1 cKO	M	iCGRPβΔIl13ra1 cKO	fig. S8, A, K; Fig. 1K (BSA only)	1.0798	0.0659											1.09804	0.53952													BSA-treated control from Fig 1K
Naive	2023-04-23	388	iCGRPβΔIl13ra1 cKO	M	iCGRPβΔIl13ra1 cKO	fig. S8, A, K; Fig. 1K (BSA only)	1.40485	0.226703											1.42857	1.856													BSA-treated control from Fig 1K
Naive	2023-07-15	49	Control (Il13ra1 fl/fl)	F	iCGRPβΔIl13ra1 cKO	fig. S8, A, K; Fig. 1K (BSA only)	4.45866	0.478702											1.89486	2.63252													BSA-treated control from Fig 1K
Naive	2023-07-15	38	Control (Il13ra1 fl/fl)	F	iCGRPβΔIl13ra1 cKO	fig. S8, A, K; Fig. 1K (BSA only)	9.46547	0.700032											4.02268	3.84968													BSA-treated control from Fig 1K
Naive	2023-07-15	40	Control (Il13ra1 fl/fl)	F	iCGRPβΔIl13ra1 cKO	fig. S8, A, K; Fig. 1K (BSA only)	6.54739	0.52746											2.78254	2.90065													BSA-treated control from Fig 1K
Naive	2023-07-15	47	Control (Il13ra1 fl/y)	M	iCGRPβΔIl13ra1 cKO	fig. S8, A, K; Fig. 1K (BSA only)	2.78364	0.203399											1.183	1.11855													BSA-treated control from Fig 1K
Naive	2023-07-15	50	iCGRPβΔIl13ra1 cKO	F	iCGRPβΔIl13ra1 cKO	fig. S8, A, K; Fig. 1K (BSA only)	4.62454	0.351615											1.96536	1.93363													BSA-treated control from Fig 1K
Naive	2023-07-15	43	iCGRPβΔIl13ra1 cKO	F	iCGRPβΔIl13ra1 cKO	fig. S8, A, K; Fig. 1K (BSA only)	2.4233	0.1677											1.02986	0.922231													BSA-treated control from Fig 1K
Naive	2023-07-15	42	iCGRPβΔIl13ra1 cKO	F	iCGRPβΔIl13ra1 cKO	fig. S8, A, K; Fig. 1K (BSA only)	1.39607	0.120872											0.593308	0.664707													BSA-treated control from Fig 1K
Naive	2023-07-15	46	iCGRPβΔIl13ra1 cKO	M	iCGRPβΔIl13ra1 cKO	fig. S8, A, K; Fig. 1K (BSA only)	0.968206	0.0871804											0.411472	0.47943													BSA-treated control from Fig 1K
7 d.p.i.	2022-06-21	657	Calb2ΔIl13ra1 cKO	F	Calb2ΔIl13ra1 cKO	Fig. 3A; fig. S8, E, J, K	0.103496	0.0365955											0.352182	0.641721												0.187538	Quantifying experimenter blinded
7 d.p.i.	2022-06-21	658	Calb2ΔIl13ra1 cKO	F	Calb2ΔIl13ra1 cKO	Fig. 3A; fig. S8, E, J, K	0.280003	0.0484956											0.952807	0.850396												0.171193	Quantifying experimenter blinded
7 d.p.i.	2022-06-21	659	Control (Il13ra1 fl/fl)	F	Calb2ΔIl13ra1 cKO	Fig. 3A; fig. S8, E, J, K	2.04083	0.116583											6.94462	2.04434												0.158329	Quantifying experimenter blinded
7 d.p.i.	2022-06-21	660	Control (Il13ra1 fl/fl)	F	Calb2ΔIl13ra1 cKO	Fig. 3A; fig. S8, E, J, K	0.866708	0.0750271											2.94927	1.31564												0.163627	Quantifying experimenter blinded
7 d.p.i.	2022-06-21	661	Calb2ΔIl13ra1 cKO	F	Calb2ΔIl13ra1 cKO	Fig. 3A; fig. S8, E, J, K	0.361517	0.0693764											1.23019	1.21655												0.206381	Quantifying experimenter blinded
7 d.p.i.	2022-06-21	662	Control (Il13ra1 fl/fl)	F	Calb2ΔIl13ra1 cKO	Fig. 3A; fig. S8, E, J, K	4.21533	0.32598											14.3441	5.71623												0.18214	Quantifying experimenter blinded
7 d.p.i.	2022-06-21	663	Calb2ΔIl13ra1 cKO	F	Calb2ΔIl13ra1 cKO	Fig. 3A; fig. S8, E, J, K	0.190256	0.0516967											0.647414	0.906528												0.206258	Quantifying experimenter blinded
7 d.p.i.	2022-06-21	664	Control (Il13ra1 fl/fl)	F	Calb2ΔIl13ra1 cKO	Fig. 3A; fig. S8, E, J, K	2.60062	0.17138											8.84952	3.00525												0.132539	Quantifying experimenter blinded
7 d.p.i.	2022-06-21	665	Calb2ΔIl13ra1 cKO	M	Calb2ΔIl13ra1 cKO	Fig. 3A; fig. S8, E, J, K	0.338071	0.0453019											1.1504	0.794392												0.203806	Quantifying experimenter blinded
7 d.p.i.	2022-06-21	666	Control (Il13ra1 fl/y)	M	Calb2ΔIl13ra1 cKO	Fig. 3A; fig. S8, E, J, K	1.66426	0.108723											5.66322	1.90652												0.159009	Quantifying experimenter blinded
7 d.p.i.	2022-06-21	667	Calb2ΔIl13ra1 cKO	M	Calb2ΔIl13ra1 cKO	Fig. 3A; fig. S8, E, J, K	0.375819	0.0658667											1.27886	1.15501												0.176759	Quantifying experimenter blinded
7 d.p.i.	2022-06-21	668	Control (Il13ra1 fl/y)	M	Calb2ΔIl13ra1 cKO	Fig. 3A; fig. S8, E, J, K	0.806447	0.0513319											2.74422	0.900132												0.142844	Quantifying experimenter blinded
7 d.p.i.	2022-06-21	*669	Global Il13ra1 KO	M	Calb2ΔIl13ra1 cKO		***0.0698099401419859	***0.0317015300900722											Excluded from calculation	Excluded from calculation												Not quantified/excluded		Spontaneous germline mutation; excluded from analyses
7 d.p.i.	2022-06-21	670	Calb2ΔIl13ra1 cKO	M	Calb2ΔIl13ra1 cKO	Fig. 3A; fig. S8, E, J, K	0.407938	0.0818569											1.38815	1.4354												0.24063	Quantifying experimenter blinded
7 d.p.i.	2022-06-21	*671	Global Il13ra1 KO	M	Calb2ΔIl13ra1 cKO		***0.122557976217168	***0.048627434330363											Excluded from calculation	Excluded from calculation												Not quantified/excluded		Spontaneous germline mutation; excluded from analyses
7 d.p.i.	2022-07-01	654	Calb2ΔIl13ra1 cKO	M	Calb2ΔIl13ra1 cKO	Fig. 3A; fig. S8, E, J, K	0.0659725	0.0360093											0.0854704	0.160479												0.206309	Quantification unblinded b/c blinded experimenter unavailable
7 d.p.i.	2022-07-01	655	Calb2ΔIl13ra1 cKO	M	Calb2ΔIl13ra1 cKO	Fig. 3A; fig. S8, E, J, K	0.0812814	0.0459192											0.105304	0.204643												0.168719	Quantifying experimenter blinded
7 d.p.i.	2022-07-01	656	Calb2ΔIl13ra1 cKO	M	Calb2ΔIl13ra1 cKO	Fig. 3A; fig. S8, E, J, K	0.476924	0.161637											0.617877	0.720351												0.156823	Quantifying experimenter blinded
7 d.p.i.	2022-07-01	672	Control (Il13ra1 fl/fl)	F	Calb2ΔIl13ra1 cKO	Fig. 3A; fig. S8, E, J, K	12.2399	1.63878											15.8573	7.30336												0.117145	Quantifying experimenter blinded
7 d.p.i.	2022-07-01	673	Calb2ΔIl13ra1 cKO	F	Calb2ΔIl13ra1 cKO	Fig. 3A; fig. S8, E, J, K	2.35256	0.597178											3.04784	2.66138												0.117117	Quantifying experimenter blinded
7 d.p.i.	2022-07-01	674	Control (Il13ra1 fl/fl)	F	Calb2ΔIl13ra1 cKO	Fig. 3A; fig. S8, E, J, K	5.53178	0.574369											7.16668	2.55973												0.063898	Quantifying experimenter blinded
7 d.p.i.	2022-07-01	675	Calb2ΔIl13ra1 cKO	F	Calb2ΔIl13ra1 cKO	Fig. 3A; fig. S8, E, J, K	1.09752	0.307602											1.42188	1.37086												0.146742	Quantifying experimenter blinded
7 d.p.i.	2022-07-01	676	Control (Il13ra1 fl/fl)	F	Calb2ΔIl13ra1 cKO	Fig. 3A; fig. S8, E, J, K	2.04226	0.256679											2.64584	1.14391												0.160376	Quantifying experimenter blinded
7 d.p.i.	2022-07-01	677	Control (Il13ra1 fl/fl)	F	Calb2ΔIl13ra1 cKO	Fig. 3A; fig. S8, E, J, K	2.85523	0.394984											3.69908	1.76028												0.143476	Quantifying experimenter blinded
7 d.p.i.	2022-07-01	678	Calb2ΔIl13ra1 cKO	F	Calb2ΔIl13ra1 cKO	Fig. 3A; fig. S8, E, J, K	0.557001	0.197975											0.72162	0.882293												0.173159	Quantifying experimenter blinded
14 d.p.i.	2021-04-27	801	Control (Il13ra1 fl/fl)	F	Calb2ΔIl13ra1 cKO	Fig. 3, A, D, E; fig. S8, B, C, E, F, H, I, K	9.10411	0.810297	0.817342		2.91804		4.56156	2.64318	4.37929	0.549252			14.5511	6.88716	3.87428		0.944886		0.778196	1.4296	1.97223	1.65818			4450
14 d.p.i.	2021-04-27	802	Control (Il13ra1 fl/+)	F	Calb2ΔIl13ra1 cKO	Fig. 3, A, D, E; fig. S8, B, C, E, F, H, I, K	5.11321	0.598555	0.267416		3.87488		5.26027	0.88424	3.13306	0.398987			8.17244	5.08745	1.26758		1.25472		0.897397	0.478254	1.41098	1.20453			3900
14 d.p.i.	2021-04-27	805	Control/Het (Calb2cre/+; Il13ra1 fl/+)	F	Calb2ΔIl13ra1 cKO	Fig. 3, A, D, E; fig. S8, B, C, E, F, H, I, K	6.34997	0.559218	0.239998		4.10458		0.846285	1.07726	4.47606	0.43376			10.1492	4.7531	1.13761		1.3291		0.144375	0.582651	2.01581	1.30951			7750
14 d.p.i.	2021-04-27	843	Control (Il13ra1 fl/+)	F	Calb2ΔIl13ra1 cKO	Fig. 3, A, D, E; fig. S8, B, C, E, F, H, I, K	3.89693	0.475262	0.283513		2.75143		2.44581	1.3828	6.84178	0.747353			6.22846	4.03951	1.34388		0.890937		0.417252	0.747909	3.08121	2.25624			13150
14 d.p.i.	2021-04-27	803	Calb2ΔIl13ra1 cKO	F	Calb2ΔIl13ra1 cKO	Fig. 3, A, D, E; fig. S8, B, C, E, F, H, K	0.43638	0.0803915	0.0184288		2.83447		3.13004	0.545008	2.27496	0.342243			0.697466	0.683291	0.0873544		0.917826		0.533981	0.294776	1.02454	1.03322			31550
14 d.p.i.	2021-04-27	804	Calb2ΔIl13ra1 cKO	F	Calb2ΔIl13ra1 cKO	Fig. 3, A, D, E; fig. S8, B, C, E, F, H, K	0.480239	0.105325	0.0453679		3.6988		1.76168	0.651364	0.412592	0.120527			0.767567	0.895214	0.215048		1.1977		0.30054	0.3523	0.185812	0.363869			31500
14 d.p.i.	2021-04-27	807	Calb2ΔIl13ra1 cKO	F	Calb2ΔIl13ra1 cKO	Fig. 3, A, D, E; fig. S8, B, C, E, F, H, K	1.07863	0.167437	0.197812		5.09272		6.33566	0.710385	1.95714	0.277025			1.72397	1.42313	0.93765		1.64907		1.08086	0.384223	0.881403	0.836331			24750
14 d.p.i.	2021-04-27	841	Calb2ΔIl13ra1 cKO	F	Calb2ΔIl13ra1 cKO	Fig. 3, A, D, E; fig. S8, B, C, E, F, H, K	1.05385	0.19753	0.154014		5.17817		3.12491	0.514183	4.53029	0.518322			1.68437	1.67892	0.730041		1.67674		0.533106	0.278104	2.04022	1.5648			8300
14 d.p.i.	2021-04-27	812	Control (Calb2cre/+)	M	Calb2ΔIl13ra1 cKO	Fig. 3, A, D, E; fig. S8, B, C, E, F, H, I, K	2.8989	0.317349	0.79982		1.48209		7.33158	1.74399	Sample compromised	Sample compromised			4.63331	2.69733	3.79122		0.479913		1.25076	0.943264	Sample compromised	Sample compromised			6600			Ileum RNA sample compromised while processing
14 d.p.i.	2021-04-27	814	Control (Calb2cre/+)	M	Calb2ΔIl13ra1 cKO	Fig. 3, A, D, E; fig. S8, B, C, E, F, H, I, K	3.6481	0.371441	1.13487		1.52896		6.49944	1.486	7.56849	0.800551			5.83076	3.15708	5.37941		0.495089		1.1088	0.803725	3.40849	2.41684			3200
14 d.p.i.	2021-04-27	815	Control (Calb2cre/+)	M	Calb2ΔIl13ra1 cKO	Fig. 3, A, D, E; fig. S8, B, C, E, F, H, I, K	1.50231	0.164265	0.345966		0.712791		4.51927	1.39535	4.55163	0.483759			2.40114	1.39618	1.63991		0.230808		0.770983	0.754697	2.04984	1.46046			5800
14 d.p.i.	2021-04-27	820	Control (Il13ra1 fl/y)	M	Calb2ΔIl13ra1 cKO	Fig. 3, A, D, E; fig. S8, B, C, E, F, H, I, K	3.78229	0.372914	1.16039		1.60136		5.34151	1.6747	5.0091	0.495091			6.04523	3.1696	5.50036		0.518534		0.911256	0.905786	2.25586	1.49467			14200
14 d.p.i.	2021-04-27	827	Control (Il13ra1 fl/y)	M	Calb2ΔIl13ra1 cKO	Fig. 3, A, D, E; fig. S8, B, C, E, F, H, I, K	0.746013	0.0589803	0.136746		1.62163		2.10795	0.912403	2.95539	0.315496			1.19235	0.501306	0.648191		0.525098		0.359614	0.493487	1.33097	0.952476			24950
14 d.p.i.	2021-04-27	825	Control (Il13ra1 fl/y)	M	Calb2ΔIl13ra1 cKO	Fig. 3, A, D, E; fig. S8, B, C, E, F, H, I, K	1.79875	0.120771	0.241266		1.98933		5.93048	1.41277	4.29808	0.483282			2.87495	1.0265	1.14362		0.644161		1.01173	0.764116	1.93565	1.45902			20650
14 d.p.i.	2021-04-27	813	Calb2ΔIl13ra1 cKO	M	Calb2ΔIl13ra1 cKO	Fig. 3, A, D, E; fig. S8, B, C, E, F, H, K	0.412465	0.0899624	0.285961		1.22149		5.28006	2.48593	1.32509	0.213905			0.659243	0.76464	1.35548		0.39553		0.900772	1.34455	0.596756	0.645775			8000
14 d.p.i.	2021-04-27	821	Calb2ΔIl13ra1 cKO	M	Calb2ΔIl13ra1 cKO	Fig. 3, A, D, E; fig. S8, B, C, E, F, H, K	0.638608	0.12137	0.342639		3.72648		11.2434	4.88577	2.82567	0.422513			1.02069	1.03159	1.62414		1.20667		1.91811	2.64254	1.27255	1.27556			19150
14 d.p.i.	2021-04-27	822	Calb2ΔIl13ra1 cKO	M	Calb2ΔIl13ra1 cKO	Fig. 3, A, D, E; fig. S8, B, C, E, F, H, K	0.389855	0.0718328	0.316433		1.51333		6.22695	2.69143	1.74124	0.344762			0.623106	0.610547	1.49992		0.490031		1.06231	1.4557	0.78417	1.04083			26500
14 d.p.i.	2021-04-27	824	Calb2ΔIl13ra1 cKO	M	Calb2ΔIl13ra1 cKO	Fig. 3, A, D, E; fig. S8, B, C, E, F, H, K	0.515287	0.107378	0.327074		1.44047		9.79094	2.30705	2.69689	0.410607			0.823584	0.912665	1.55036		0.466437		1.67032	1.2478	1.21455	1.23961			11300
14 d.p.i.	2022-03-25	918	iCGRPβΔIl13ra1 cKO	F	iCGRPβΔIl13ra1 cKO	Fig. 3, B, E, D; fig. S8, D, G, K	0.376088	0.0345242	0.209564	0.00872942	3.6182	0.216377	3.48228	0.659453	0.37059	0.0775939			0.588109	0.573192	0.560711	0.495209	0.668971	0.661625	0.495117	0.384998	0.370291	0.308669			7800
14 d.p.i.	2022-03-25	920	Control (Il13ra1 fl/+)	F	iCGRPβΔIl13ra1 cKO	Fig. 3, B, E, D; fig. S8, D, G, I, K	4.58615	0.379431	1.78153	0.0511777	5.40441	0.661192	5.05877	0.972151	5.54402	0.738988			7.17162	6.29954	4.76668	2.90325	0.999224	2.02176	0.719267	0.567555	5.53955	2.9397			2500
14 d.p.i.	2022-03-25	926	Control (Il13ra1 fl/fl)	F	iCGRPβΔIl13ra1 cKO	Fig. 3, B, E, D; fig. S8, D, G, I, K	7.41329	0.680063	2.45997	0.0229434	5.27648	0.48357	6.83854	1.84202	5.38649	0.891576			11.5926	11.2908	6.58192	1.30155	0.975571	1.47863	0.972318	1.0754	5.38214	3.54669			5350
14 d.p.i.	2022-03-25	927	Control (Il13ra1 fl/+)	F	iCGRPβΔIl13ra1 cKO	Fig. 3, B, E, D; fig. S8, D, G, I, K	12.3647	0.987296	2.39212	0.0280064	8.24164	0.372258	6.25164	2.19014	5.41804	1.18067			19.3354	16.3917	6.4004	1.58877	1.5238	1.13827	0.888872	1.27863	5.41367	4.69673			6000
14 d.p.i.	2022-03-25	928	iCGRPβΔIl13ra1 cKO	F	iCGRPβΔIl13ra1 cKO	Fig. 3, B, E, D; fig. S8, D, G, K	0.710808	0.0646119	0.528104	0.0149004	5.48419	0.252413	7.4418	2.14056	1.40003	0.416634			1.11153	1.07273	1.413	0.845283	1.01397	0.771815	1.05809	1.24969	1.3989	1.65737			23150
14 d.p.i.	2022-03-25	929	iCGRPβΔIl13ra1 cKO	F	iCGRPβΔIl13ra1 cKO	Fig. 3, B, E, D; fig. S8, D, G, K	0.777428	0.0696655	0.398542	0.021706	6.3276	0.598387	7.75591	2.18657	1.68262	0.371848			1.21571	1.15663	1.06635	1.23135	1.16991	1.82971	1.10275	1.27655	1.68126	1.47921			6900
14 d.p.i.	2022-03-25	979	iCGRPβΔIl13ra1 cKO	M	iCGRPβΔIl13ra1 cKO	Fig. 3, B, E, D; fig. S8, D, G, K	0.551699	0.0579312	0.365708	0.0290554	5.20271	0.346768	6.52894	1.37456	0.88781	0.209855			0.862723	0.961809	0.978494	1.64828	0.961931	1.06033	0.928298	0.802487	0.887092	0.834803			13350
14 d.p.i.	2022-03-25	980	iCGRPβΔIl13ra1 cKO	M	iCGRPβΔIl13ra1 cKO	Fig. 3, B, E, D; fig. S8, D, G, K	0.781407	0.0744247	0.366811	0.0137474	6.41034	0.221247	9.95724	2.20323	0.662993	0.180982			1.22193	1.23564	0.981446	0.779874	1.18521	0.676517	1.41574	1.28628	0.662457	0.719945			17600
14 d.p.i.	2022-03-25	981	Control (Il13ra1 fl/y)	M	iCGRPβΔIl13ra1 cKO	Fig. 3, B, E, D; fig. S8, D, G, I, K	1.63632	0.133269	0.546374	0.0171875	1.25817	0.225833	3.11385	0.469187	7.87244	2.13831			2.55881	2.21261	1.46189	0.975024	0.232624	0.690539	0.442733	0.273918	7.86608	8.5062			11150
14 d.p.i.	2022-10-03	431	Control (Il13ra1 fl/fl)	F	iCGRPβΔIl13ra1 cKO	Fig. 3, B, D; fig. S8, G, I, K	1.99725	0.194298	0.291685	0.0139789	1.39596	0.0821123	1.40276	1.05963					9.97163	7.69739	2.11925	1.15295	0.698399	0.955592	0.696123	0.952318
14 d.p.i.	2022-10-03	432	iCGRPβΔIl13ra1 cKO	F	iCGRPβΔIl13ra1 cKO	Fig. 3, B, D; fig. S8, G, K	0.349287	0.0443126	0.173117	0.00896725	0.935601	0.10497	1.07376	0.808933					1.74388	1.75551	1.25779	0.739596	0.468083	1.2216	0.532855	0.727013
14 d.p.i.	2022-10-03	435	Control (Il13ra1 fl/y)	M	iCGRPβΔIl13ra1 cKO	Fig. 3, B, D; fig. S8, G, I, K	0.583058	0.0605852	0.133985	0.0139361	1.38827	0.0710284	0.927528	0.79871					2.91102	2.40018	0.973473	1.14941	0.694553	0.826602	0.460288	0.717825
14 d.p.i.	2022-10-03	436	iCGRPβΔIl13ra1 cKO	M	iCGRPβΔIl13ra1 cKO	Fig. 3, B, D; fig. S8, G, K	0.323556	0.0330823	0.151797	0.0337765	2.65877	0.142022	1.41871	0.746252					1.61541	1.31061	1.10289	2.7858	1.33019	1.6528	0.704036	0.670679
14 d.p.i.	2022-10-03	437	Control (Il13ra1 fl/y)	M	iCGRPβΔIl13ra1 cKO	Fig. 3, B, D; fig. S8, G, I, K	1.05506	0.104482	0.103688	0.00968106	2.07495	0.0858475	1.35102	0.94421					5.2676	4.1392	0.753347	0.79847	1.0381	0.99906	0.670447	0.848591
14 d.p.i.	2022-10-03	438	iCGRPβΔIl13ra1 cKO	M	iCGRPβΔIl13ra1 cKO	Fig. 3, B, D; fig. S8, G, K	0.183589	0.0127379	0.0687181	0.00907726	1.57394	0.0844366	1.47059	1.04277					0.916604	0.504632	0.499275	0.74867	0.787444	0.982641	0.729783	0.937169
14 d.p.i.	2022-10-03	439	iCGRPβΔIl13ra1 cKO	M	iCGRPβΔIl13ra1 cKO	Fig. 3, B, D; fig. S8, G, K	0.183561	0.0274511	0.122551	0.00607506	2.22762	0.0745124	2.19807	1.27844					0.91646	1.08752	0.890398	0.501056	1.11448	0.867147	1.0908	1.14897
14 d.p.i.	2022-10-03	440	iCGRPβΔIl13ra1 cKO	M	iCGRPβΔIl13ra1 cKO	Fig. 3, B, D; fig. S8, G, K	0.212647	0.0139495	0.108998	0.00500071	3.83107	0.081855	2.48157	1.57289					1.06168	0.552631	0.791933	0.412446	1.91669	0.952597	1.23148	1.4136
14 d.p.i.	2022-10-03	441	iCGRPβΔIl13ra1 cKO	F	iCGRPβΔIl13ra1 cKO	Fig. 3, B, D; fig. S8, G, K	0.130269	0.0174878	0.0891021	0.0170676	1.65239	0.108147	4.59746	1.49902					0.650389	0.692806	0.647376	1.40769	0.826695	1.25858	2.2815	1.34721
14 d.p.i.	2022-10-03	442	iCGRPβΔIl13ra1 cKO	F	iCGRPβΔIl13ra1 cKO	Fig. 3, B, D; fig. S8, G, K	0.0908089	0.0232392	0.196819	0.010679	1.43705	0.0508116	1.60087	0.802289					0.45338	0.920654	1.43	0.880773	0.718958	0.591326	0.794435	0.721042
14 d.p.i.	2022-10-03	443	Control (Il13ra1 fl/fl)	F	iCGRPβΔIl13ra1 cKO	Fig. 3, B, D; fig. S8, G, I, K	0.696158	0.087231	0.12965	0.00590967	1.84578	0.0597448	1.36961	0.859318					3.4757	3.45579	0.941976	0.487414	0.923448	0.695287	0.67967	0.772295
14 d.p.i.	2022-10-03	444	iCGRPβΔIl13ra1 cKO	F	iCGRPβΔIl13ra1 cKO	Fig. 3, B, D; fig. S8, G, K	0.128629	0.0296757	0.189984	0.0063528	1.67391	0.0406707	1.27983	1.15086					0.642202	1.17565	1.38034	0.523963	0.83746	0.47331	0.635116	1.03431
14 d.p.i.	2022-10-03	445	Control (Il13ra1 fl/y)	M	iCGRPβΔIl13ra1 cKO	Fig. 3, B, D; fig. S8, G, I, K	6.45891	0.372803	0.672588	0.0320177	6.7329	0.179722	14.3953	10.0992					32.2473	14.7692	4.88672	2.64074	3.36848	2.09154	7.1437	9.07649
14 d.p.i.	2022-10-03	446	Control (Il13ra1 fl/y)	M	iCGRPβΔIl13ra1 cKO	Fig. 3, B, D; fig. S8, G, I, K	1.76067	0.132529	0.198754	0.00213175	2.48676	0.104844	4.04278	1.99778					8.79045	5.25033	1.44406	0.175822	1.24413	1.22013	2.00624	1.79547
14 d.p.i.	2022-10-03	447	Control (Il13ra1 fl/y)	M	iCGRPβΔIl13ra1 cKO	Fig. 3, B, D; fig. S8, G, I, K	6.57156	0.598198	0.795591	0.047404	4.05366	0.23939	6.28037	4.12946					32.8097	23.6985	5.78041	3.90976	2.02805	2.78593	3.11665	3.71127
14 d.p.i.	2022-10-03	448	Control (Il13ra1 fl/y)	M	iCGRPβΔIl13ra1 cKO	Fig. 3, B, D; fig. S8, G, I, K	3.227	0.388589	0.4872	0.0164482	3.71975	0.0571513	3.28834	3.24458					16.1114	15.3945	3.53978	1.35661	1.861	0.665105	1.63184	2.916
14 d.p.i.	2021-05-14	859	Control (Il13ra1 fl/y)	M	Phox2bΔIl13ra1 cKO	Fig. 3, C, E, D; fig. S8, I, K	3.17504	0.244441											0.669268	0.738656											14400
14 d.p.i.	2021-05-14	863	Control (Il13ra1 fl/y)	M	Phox2bΔIl13ra1 cKO	Fig. 3, C, E, D; fig. S8, I, K	3.04972	0.251712											0.642851	0.760627											16950
14 d.p.i.	2021-05-14	864	Control (Il13ra1 fl/y)	M	Phox2bΔIl13ra1 cKO	Fig. 3, C, E, D; fig. S8, I, K	1.17147	0.128267											0.246934	0.387599											12700
14 d.p.i.	2021-05-14	860	Phox2bΔIl13ra1 cKO	M	Phox2bΔIl13ra1 cKO	Fig. 3, C, E, D; fig. S8K	6.17141	0.446292											1.30087	1.34861											6150
14 d.p.i.	2021-05-14	861	Phox2bΔIl13ra1 cKO	M	Phox2bΔIl13ra1 cKO	Fig. 3, C, E, D; fig. S8K	2.35798	0.173699											0.49704	0.524886											20500
14 d.p.i.	2021-05-14	862	Phox2bΔIl13ra1 cKO	M	Phox2bΔIl13ra1 cKO	Fig. 3, C, E, D; fig. S8K	4.96462	0.305277											1.04649	0.92249											8950
14 d.p.i.	2021-05-14	850	Control (Il13ra1 fl/fl)	F	Phox2bΔIl13ra1 cKO	Fig. 3, C, E, D; fig. S8, I, K	5.00584	0.477705											1.05518	1.44353											8200
14 d.p.i.	2021-05-14	851	Control (Il13ra1 fl/fl)	F	Phox2bΔIl13ra1 cKO	Fig. 3, C, E, D; fig. S8, I, K	3.04657	0.260797											0.642188	0.788081											16250
14 d.p.i.	2021-05-14	852	Control (Il13ra1 fl/fl)	F	Phox2bΔIl13ra1 cKO	Fig. 3, C, E, D; fig. S8, I, K	1.19377	0.123791											0.251634	0.374074											36800
14 d.p.i.	2021-05-14	849	Control (Il13ra1 fl/fl)	F	Phox2bΔIl13ra1 cKO	Fig. 3, C, E, D; fig. S8, I, K	5.693	0.380166											1.20003	1.14879											11000
14 d.p.i.	2021-05-14	853	Phox2bΔIl13ra1 cKO	F	Phox2bΔIl13ra1 cKO	Fig. 3, C, E, D; fig. S8K	7.10557	0.491817											1.49778	1.48618											10050
14 d.p.i.	2021-05-14	857	Phox2bΔIl13ra1 cKO	F	Phox2bΔIl13ra1 cKO	Fig. 3, C, E, D; fig. S8K	5.51643	0.404779											1.16281	1.22316											4050
14 d.p.i.	2021-05-14	858	Phox2bΔIl13ra1 cKO	F	Phox2bΔIl13ra1 cKO	Fig. 3, C, E, D; fig. S8K	2.77344	0.260367											0.584614	0.78678											8400
14 d.p.i.	2021-05-14	868	Phox2bΔIl13ra1 cKO	F	Phox2bΔIl13ra1 cKO	Fig. 3, C, E, D; fig. S8K	4.31893	0.23426											0.910389	0.707889											9100

## Sheet: Fig. 3, F-G; S8L
Table 1
	Control :: PBS							Calb2ΔIl13ra1:: PBS											Calb2ΔIl13ra1:: CGRPβ + NMU23								Calb2ΔIl13ra1:: CGRPβ				Figure	Notes
	M	F	F	F	F	M	F	M	M	M	F	M	M	F	F	M	F	F	M	M	M	F	F	M	F	F	F	M	F	M
Experiment ->	2024-08-09	2024-08-28	2025-03-23	2025-03-23	2025-03-23	2025-03-23	2025-03-23	2024-08-09	2024-08-09	2024-08-09	2024-08-09	2024-08-28	2024-08-28	2024-08-28	2024-08-28	2025-03-23	2025-03-23	2025-03-23	2024-08-09	2024-08-09	2024-08-09	2024-08-09	2024-08-09	2024-08-28	2024-08-28	2024-08-28	2025-03-23	2025-03-23	2025-03-23	2025-03-23
d.p.i.
10	5500	1500	7300	2900	6200	600	4100	7400	10600	18300	1200	13850	7000	2500	8350	7200	26100	27900	6200	1600	3200	4100	5800	3400	450	2100	27500	16400	15500	12400	Fig. 3F	Feces collected in afternoon
11	6200	6450	Did not defocate	8000	5500	2900	8250	13300	27600	30300	3200	14950	26950	5850	21100	9700	45050	26450	6000	3500	3900	4900	12700	6800	1600	4050	16750	20500	21000	18100	Fig. 3F	Feces collected in afternoon
12	7700	4950	11500	4100	4600	2550	8350	7600	24000	14500	3800	30250	35250	14450	21000	8400	22650	23500	12700	4800	7200	12600	10500	9400	1700	6350	19550	24350	21400	13100	Fig. 3F	Feces collected in afternoon
13	6600	8800	4950	5200	4700	3550	13450	15100	21000	14900	4700	26850	41900	12450	25900	9100	19900	34100	Did not defocate	3900	6900	7200	11200	9950	3250	10650	17700	17300	19650	14600	Fig. 3F	Feces collected in afternoon
14 d.p.i. total worm count	67	94	69	42	69	143	93	132	127	151	41	192	190	88	143	197	207	158	96	45	68	83	91	77	23	85	181	197	156	226	Fig. 3G
Female worm count	27	55	33	20	38	79	46	64	64	84	22	116	107	39	71	96	116	78	47	17	36	43	50	70	14	40	88	109	84	120	fig. S8L
Male worm count	40	39	36	22	31	64	47	68	63	67	19	76	83	49	72	101	91	80	49	28	32	40	41	42	9	45	93	88	72	106	fig. S8L

## Sheet: S8M - S8M
S8M
Experiment 2024-08-28	Calb2ΔIl13ra1 :: PBS				Calb2ΔIl13ra1 :: CGRPβ + NMU23
Fold change to PBS control (Il13ra1 fl/fl)
Nmu	0.0899954	0.114939	0.0215018	0.0327287	0.178624	0.0640613	0.0902789
Calcb	0.451315	0.439546	0.107466	0.143881	0.43195	0.23298	0.351891
Grp	0.459426	0.478202	0.137702	0.237416	0.388395	0.176712	0.352584

## Sheet: Fig. 3, I-O; S9, B-J
Table 1
			Figure->	Fig. 3I	Not in paper	Fig. 3K	Fig. 3L	S9C	S9D	S9E	S9F			Fig. 3O	S9H	S9I	S9J
											p75NTR MFI x 1000			% Large (>Q3) calretinin+ neurons of all neurons	Large (>Q3) calretinin+ neurons per mm^2	Average size (μm^2) of calretinin+ neurons	% of ANNA-1+ neurons
d.p.i.	Experiment	Genotype	Mouse	Median % CGRP+ area of DAPI+ area per villus Region of Interest (ROI)	Average % CGRP+ area of DAPI+ area per villus Region of Interest (ROI)	Average % Calretinin+ area of DAPI+ area per villus ROI	Calretinin+p75NTR+ neurons per mm^2 β3-tubulin+ area	All calretinin+ neurons per mm^2 β3-tubulin+ area	% β3-tubulin+ area	% GFAP+ area	Large (>Q3) Calretinin+ neurons	Small (<Q3) Calretinin+ neurons	Calretinin negative neurons				Calretinin+ (all)	Large (all)	Large calretinin negative	Small calretinin+	Notes
Naive	2024-05-02	Control (Il13ra1 flox)				10.6494								4.81928	23.8376	101.102
Naive	2024-05-02	Control (Il13ra1 flox)				10.8739								6.69975	22.9863	105.537
Naive	2024-05-02	Control (Il13ra1 flox)				20.3418								5.44794	17.787	94.6828
Naive	2024-05-02	Control (Il13ra1 flox)				22.6035								5.52995	15.3242	122.409
Naive	2024-05-02	Control (Il13ra1 flox)				15.8792								4.81513	20.6593	102.962
Naive	2024-05-02	Control (Il13ra1 flox)				12.7527								5.95463	24.9018	107.756
Naive	2024-05-02	Calb2ΔIl13ra1 cKO				9.07255								3.48675	12.5767	121.922
Naive	2024-05-02	Calb2ΔIl13ra1 cKO				17.4626								2.17391	5.9594	101.774
Naive	2024-05-02	Calb2ΔIl13ra1 cKO				9.08952								10.3846	34.4794	125.288
Naive	2024-05-02	Calb2ΔIl13ra1 cKO				10.8656								5.70776	21.2836	146.631
7 d.p.i.	2022-06-21	Control (Il13ra1 flox)	659	13.633	14.63		93.0314	873.381	30.3791	2.71747
7 d.p.i.	2022-06-21	Control (Il13ra1 flox)	660	8.822	9.496		99.5058	353.138	31.4853	2.116
7 d.p.i.	2022-06-21	Control (Il13ra1 flox)	662	15.074	13.706		108.315	390.712	26.9198	1.678
7 d.p.i.	2022-06-21	Control (Il13ra1 flox)	664	11.846	11.258		88.0455	576.898	33.4855	1.83708
7 d.p.i.	2022-06-21	Control (Il13ra1 flox)	666	No Swiss roll sample/image	No Swiss roll sample/image		68.2568	326.797	28.0635	2.04
7 d.p.i.	2022-06-21	Control (Il13ra1 flox)	668	No Swiss roll sample/image	No Swiss roll sample/image		93.3258	504.007	23.338	1.14202
7 d.p.i.	2022-06-21	Calb2ΔIl13ra1 cKO	657	2.501	3.446		37.9146	260.195	28.3618	1.46719
7 d.p.i.	2022-06-21	Calb2ΔIl13ra1 cKO	658	5.446	6.297		49.5366	426.738	20.5596	2.753
7 d.p.i.	2022-06-21	Calb2ΔIl13ra1 cKO	661	2.027	2.938		41.4436	388.659	31.9617	1.68446
7 d.p.i.	2022-06-21	Calb2ΔIl13ra1 cKO	663	1.764	2.44631		64.4296	442.619	33.4778	Sample compromised while imaging (stage malfunction and images unusable)											For whole mount staining of GFAP, the stage positioning of this sample made image acquisition blurry and unusable for quantification
7 d.p.i.	2022-06-21	Calb2ΔIl13ra1 cKO	665	No Swiss roll sample/image	No Swiss roll sample/image		63.627	405.894	28.4246	2.24
7 d.p.i.	2022-06-21	Calb2ΔIl13ra1 cKO	667	No Swiss roll sample/image	No Swiss roll sample/image		31.8466	309.654	32.2178	1.73838
7 d.p.i.	2022-06-21	Calb2ΔIl13ra1 cKO	670	No Swiss roll sample/image	No Swiss roll sample/image		29.9774	254.521	39.5619	Sample compromised while imaging (stage malfunction and images unusable)											For whole mount staining of GFAP, the stage positioning of this sample made image acquisition blurry and unusable for quantification
7 d.p.i.	2023-09-13	Control (Il13ra1 flox)									17837	14890.6	16064.4	7.78894	21.4432	196.564	27.1357	22.1106	14.3216	19.3467
7 d.p.i.	2023-09-13	Control (Il13ra1 flox)									21536	14113.5	15365.2	7.65766	18.8147	174.948	27.7027	29.2793	21.6216	20.045
7 d.p.i.	2023-09-13	Control (Il13ra1 flox)									17309.1	13287.1	14780.8	9.62801	24.3484	212.027	26.0394	33.9168	24.2888	16.4114
7 d.p.i.	2023-09-13	Control (Il13ra1 flox)									24268.5	18693.2	19745.9	8.83534	24.3484	178.745	37.5502	26.1044	17.2691	28.7149
7 d.p.i.	2023-09-13	Control (Il13ra1 flox)									23510.4	20476.8	18850.5	16.3311	40.3962	204.875	41.8345	33.7808	17.4497	25.5034
7 d.p.i.	2023-09-13	Calb2ΔIl13ra1 cKO												2.06186	4.42698	160.606	12.6289	27.0619	25	10.567
7 d.p.i.	2023-09-13	Calb2ΔIl13ra1 cKO												3.79747	9.96071	169.32	24.4726	22.3629	18.5654	20.6751
7 d.p.i.	2023-09-13	Calb2ΔIl13ra1 cKO												3.00429	11.6208	142.293	20.887	17.1674	14.1631	17.8827
7 d.p.i.	2023-09-13	Calb2ΔIl13ra1 cKO												6.43564	21.5815	147.8	31.5182	20.297	13.8614	25.0825
7 d.p.i.	2024-07-22	Control (Il13ra1 flox)				22.7924
7 d.p.i.	2024-07-22	Control (Il13ra1 flox)				24.4358
7 d.p.i.	2024-07-22	Control (Il13ra1 flox)				14.4638
7 d.p.i.	2024-07-22	Control (Il13ra1 flox)				11.8069
7 d.p.i.	2024-07-22	Calb2ΔIl13ra1 cKO				4.27258
7 d.p.i.	2024-07-22	Calb2ΔIl13ra1 cKO				5.46031
7 d.p.i.	2024-07-22	Calb2ΔIl13ra1 cKO				7.59341
7 d.p.i.	2024-07-22	Calb2ΔIl13ra1 cKO				6.78218
