# Supplementary material for: Type 2 cytokines act on enteric sensory neurons to regulate neuropeptide-driven host defense
Source: Science. Author manuscript; Available in PMC 2025 Nov 20. (PMC12632183; doi:10.1126/science.adn9850)
Supplement: science.adn9850_data_s4 [file NIHMS2112150-supplement-science_adn9850_data_s4.xlsx]

## Sheet: Export Summary
	This document was exported from Numbers. Each table was converted to an Excel worksheet. All other objects on each Numbers sheet were placed on separate worksheets. Please be aware that formula calculations may differ in Excel.
	Numbers Sheet Name	Numbers Table Name	Excel Worksheet Name
	Fig. 4A; S15B
		Table 1	Fig. 4A; S15B
	S10G
		Table 1	S10G
	Fig. 4B
		Table 1	Fig. 4B
	Fig. 4C; S12, C-E, G-H
		Table 1	Fig. 4C; S12, C-E, G-H
	S12I
		Table 1	S12I
	Fig. 4E
		Table 1	Fig. 4E
	Fig. 4, I-K; S12, J-L; S15A
		Table 1	Fig. 4, I-K; S12, J-L; S15A
	S12K
		Table 1	S12K
	Fig. 4M; S15, C-D
		Table 1	Fig. 4M; S15, C-D

## Sheet: Fig. 4A; S15B
Table 1
			Fig. 4A			S15B
			qPCR gene expression (fold change to cKO group per experiment)			qPCR gene expression (fold change to cKO group per experiment)
d.p.i.	Experiment	Genotype	Il4	Il5	Il13	Arg1
14 d.p.i.	2021-04-27	Control (Il13ra1 flox)	1.77783	1.13844	1.2035	4.2852
14 d.p.i.	2021-04-27	Control (Il13ra1 flox)	4.31242	2.79564	2.21858	2.19721
14 d.p.i.	2021-04-27	Control (Il13ra1 flox)	5.39436	3.40273	3.80581	0.956081
14 d.p.i.	2021-04-27	Control (Il13ra1 flox)	1.19191	1.59262	1.55793	0.11504
14 d.p.i.	2021-04-27	Control (Il13ra1 flox)	2.85041	3.14271	3.21051	9.28252
14 d.p.i.	2021-04-27	Control (Il13ra1 flox)	6.98599	4.54867	6.83605	24.5102
14 d.p.i.	2021-04-27	Control (Il13ra1 flox)	1.54818	1.11386	0.954023	15.0747
14 d.p.i.	2021-04-27	Control (Il13ra1 flox)	1.0713	1.25328	0.820289	2.27539
14 d.p.i.	2021-04-27	Control (Il13ra1 flox)	0.356935	0.196005	0.188592	0.0751473
14 d.p.i.	2021-04-27	Control (Il13ra1 flox)	0.294691	0.203093	0.205021	0.0291642
14 d.p.i.	2024-12-01	Control (Il13ra1 flox)	6.54793	16.7842	12.8101	62.4339
14 d.p.i.	2024-12-01	Control (Il13ra1 flox)	10.2241	26.5908	13.7973	32.9114
14 d.p.i.	2024-12-01	Control (Il13ra1 flox)	2.24783	2.49713	2.17237	1.44983
14 d.p.i.	2024-12-01	Control (Il13ra1 flox)	1.74379	2.90961	2.31459	1.43578
14 d.p.i.	2024-12-01	Control (Il13ra1 flox)	0.616845	0.780453	0.639121	0.941285
14 d.p.i.	2024-12-01	Control (Il13ra1 flox)	1.68337	2.17308	2.23896	20.9313
14 d.p.i.	2024-12-01	Control (Il13ra1 flox)	1.67515	2.56225	1.76515	1.011
14 d.p.i.	2024-12-01	Control (Il13ra1 flox)	2.89882	4.78539	3.22272	3.2874
14 d.p.i.	2024-12-01	Control (Il13ra1 flox)	3.13114	2.30185	1.40885	1.04119
14 d.p.i.	2021-04-27	Calb2ΔIl13ra1 cKO	0.284214	0.606001	0.513931	0.378418
14 d.p.i.	2021-04-27	Calb2ΔIl13ra1 cKO	0.530302	0.419832	0.529683	0.347312
14 d.p.i.	2021-04-27	Calb2ΔIl13ra1 cKO	0.214019	0.286323	0.489456	0.0404519
14 d.p.i.	2021-04-27	Calb2ΔIl13ra1 cKO	1.48354	2.68784	2.46693	3.23382
14 d.p.i.	2021-04-27	Calb2ΔIl13ra1 cKO	2.13617	1.59761	2.23739	1.2993
14 d.p.i.	2021-04-27	Calb2ΔIl13ra1 cKO	1.75354	1.18018	0.948991	1.7349
14 d.p.i.	2021-04-27	Calb2ΔIl13ra1 cKO	0.437387	0.232611	0.269158	0.379385
14 d.p.i.	2021-04-27	Calb2ΔIl13ra1 cKO	1.16082	0.989601	0.544464	0.586418
14 d.p.i.	2024-12-01	Calb2ΔIl13ra1 cKO	1	1	1	1
2024-12-01 experiment was blinded to genotype at time of RNA isolation/qPCR and therefore we could not predict the number of controls vs. cKO

## Sheet: S10G
Table 1
qPCR data is represented as fold change to cKO group
	Control							Phox2bΔIl13ra1 cKO
Il4	2.21781	0.896614	0.573481	0.312093	1.68442	1.05541	0.260167	3.2594	3.18189	1.85944	4.76968	2.04146	0.306776	1.61383
Il13	2.17526	0.728803	0.424088	0.671851	1.44566	1.30563	0.248709	2.21194	2.79287	2.18977	4.1744	3.16853	1.20885	2.15628
Il5	1.07744	0.420848	1.08136	1.42036	1.16401	1.46183	0.374156	0.552502	0.715622	1.30738	1.78453	2.01452	0.675362	1.90371
Il25	0.826337	1.48569	0.259533	0.691698	2.55816	0.760615	0.417964	1.26444	2.49139	1.92201	2.00714	0.616567	0.618187	1.21269
Il33	1.3567	1.25421	0.66977	0.765926	0.566856	1.06973	1.3168	1.00489	1.28298	1.79282	1.1265	1.33279	1.61932	0.953284
Areg	1.24019	1.6399	0.552222	1.39577	0.578197	0.532238	1.06149	0.460222	0.777055	0.769921	0.391511	0.546028	0.775087	0.477917

## Sheet: Fig. 4B
Table 1
Experiment 2024-08-28	Calb2ΔIl13ra1 :: PBS				Calb2ΔIl13ra1 :: CGRPβ + NMU23
Fold change to Calb2ΔIl13ra1 :: PBS
Il4	2.09925	1.13676	0.336859	0.42713	4.9401	1.9421	4.0289
Il5	1.60547	1.55813	0.416392	0.420008	3.40009	4.98815	3.33412
Il13	2.30046	1.07763	0.295942	0.325965	2.37248	3.06164	2.16116

## Sheet: Fig. 4C; S12, C-E, G-H
Table 1
				Fig. 4C		S12C		S12C		S12D		S12D		S12D		S12E		S12E		S12G						Fig. 4C		Fig. 4C
				DESeq2 normalized counts		DESeq2 normalized counts		DESeq2 normalized counts		DESeq2 normalized counts		DESeq2 normalized counts		DESeq2 normalized counts		% of Live CD45+ cells		% of Live CD45+ cells		DESeq2 normalized counts						DESeq2 normalized counts		DESeq2 normalized counts
				Il5		Nmur1		Calcrl		Mki67		Pcna		Top2a		KLRG1+ ILC2s		CD3e+ T cells		Muscularis ILC2s only						Il13		Il6
Organ	d.p.i.	Experiment	Genotype	Muscularis	Lamina Propria	Muscularis	Lamina Propria	Muscularis	Lamina Propria	Muscularis	Lamina Propria	Muscularis	Lamina Propria	Muscularis	Lamina Propria	Muscularis	Lamina Propria	Muscularis	Lamina Propria	Tnf	Il4	Il5	Il6	Il13	Il17a	Muscularis	Lamina Propria	Muscularis	Lamina Propria
Ileum	7 d.p.i.	2023-09-13	Control (Il13ra1 flox)	8113.65	1930.85	2304.27	6203.34	230.125	75.8176	93.8666	128.799	380.513	316.972	289.674	341.636	2.19	2.41	23.7	27.4	570.265	313.898	8113.65	233.153	132.221	314.907	132.221	210.097	233.153	244.809
Ileum	7 d.p.i.	2023-09-13	Control (Il13ra1 flox)	7845.02	2481.25	3057.27	6900.45	203.708	111.96	103.091	109.906	434.633	367.723	397.52	342.044	2.52	3.01	15.7	13.3	454.426	252.367	7845.02	108.864	128.658	60.2053	128.658	235.219	108.864	178.726
Ileum	7 d.p.i.	2023-09-13	Control (Il13ra1 flox)	5532.18	2168.99	3002.14	6822.83	151.715	81.3453	168.795	192.178	465.191	372.155	386.822	474.853	1.35	1.53	19.8	14.8	569.683	303.429	5532.18	214.008	186.88	115.544	186.88	191.161	214.008	368.087
Ileum	7 d.p.i.	2023-09-13	Control (Il13ra1 flox)	3468.93	1635.96	2176.66	5634.71	187.406	147.3	112.615	266.862	410.057	301.296	404.04	660.938	2.34	3.17	17.2	22.7	404.04	218.353	3468.93	222.652	55.8778	142.703	55.8778	132.953	222.652	392.163
Ileum	7 d.p.i.	2023-09-13	Control (Il13ra1 flox)	4694.7	1708.21	3003.64	6307.72	212.07	114.589	143.759	228.289	418.022	371.303	551.586	656.443	1.46	2.16	12.7	17.4	420.062	381.318	4694.7	210.031	98.898	49.9588	98.898	202.529	210.031	395.287
Ileum	7 d.p.i.	2023-09-13	Calb2ΔIl13ra1 cKO	3996.41	1802.56	2850.65	5238.09	197.613	86.5952	309.42	207.276	503.566	432.055	629.241	487.328	3.41	2	21.4	20.5	461.097	232.282	3996.41	66.7377	92.7393	123.941	92.7393	281.895	66.7377	230.306
Ileum	7 d.p.i.	2023-09-13	Calb2ΔIl13ra1 cKO	4678.39	1838.65	2518.3	5390.89	115.932	98.1706	171.751	313.391	602.202	501.236	807.229	909.966	2.51	3.61	25.6	37.7	590.394	517.4	4678.39	118.079	91.2427	52.5987	91.2427	180.294	118.079	588.08
Ileum	7 d.p.i.	2023-09-13	Calb2ΔIl13ra1 cKO	2259.28	919.006	1428.81	4092.96	99.8293	92.361	588.577	126.569	673.848	292.476	1025.33	354.05	0.71	1.6	30.2	21.9	895.344	181.98	2259.28	115.428	56.154	10.3989	56.154	66.7051	115.428	292.476
Ileum	7 d.p.i.	2023-09-13	Calb2ΔIl13ra1 cKO	3721.82	1002.17	1382.84	4811.85	87.7514	160.577	402.446	234.061	786.737	439.091	1142.79	533.441	2.14	1.92	27.1	15.5	448.844	183.572	3721.82	54.4664	74.6392	3.02591	74.6392	82.5563	54.4664	238.597

## Sheet: S12I
Table 1
Experiment 2022-05-09
Fold change to the average of the water group	Water	3	6	10	14
	1.03976	0.898034	1.11418	1.47382	2.44569
	1.28106	0.445669	32.9083	4.22803	2.85603
	0.679182	0.82477	4.31138	15.5436	17.9006
		0.80263	6.10363	10.8063	2.57511

## Sheet: Fig. 4E
Table 1
				Fig. 4E
				% of live CD45+ cells
				Eosinophils
Organ	d.p.i.	Experiment	Genotype	Muscularis	Lamina Propria
Ileum	7 d.p.i.	2023-09-13	Control (Il13ra1 flox)	22.8	6.56
Ileum	7 d.p.i.	2023-09-13	Control (Il13ra1 flox)	23.7	19.5
Ileum	7 d.p.i.	2023-09-13	Control (Il13ra1 flox)	41.6	17
Ileum	7 d.p.i.	2023-09-13	Control (Il13ra1 flox)	26.5	23.3
Ileum	7 d.p.i.	2023-09-13	Control (Il13ra1 flox)	31	11.3
Ileum	7 d.p.i.	2023-09-13	Calb2ΔIl13ra1 cKO	11.9	17.9
Ileum	7 d.p.i.	2023-09-13	Calb2ΔIl13ra1 cKO	9.19	7.95
Ileum	7 d.p.i.	2023-09-13	Calb2ΔIl13ra1 cKO	18.9	12.9
Ileum	7 d.p.i.	2023-09-13	Calb2ΔIl13ra1 cKO	13.3	9.33

## Sheet: Fig. 4, I-K; S12, J-L; S15A
Table 1
				Fig. 4I				Fig. 4J			S15A			Fig. 4K		S12J (controls of S12L)				S12L				S12J
				qPCR gene expression relative to Actb (2^-dCT) x 1000				CD301b+ (% of CD45+)			CD301b+ (% of CD45+)			Arg1+ (% of CD45+)		Cells per cm. of Duodenum				Cells per cm. of Duodenum				Cells per gram of Duodenum
Note: S12J and S12L are the same data represented in different graphs				Arg1				Macrophage subsets			Macrophage subsets			Mφ (MHC2+Ly6c-)		Eosinophils				Eosinophils				Muscularis immune cells
				Muscularis only				Muscularis only			Muscularis only			Muscularis only		Muscularis only				Muscularis only				GATA3+ ILC2		Th2 cells		NK cells		Tregs		CD8+ αβT cells		CD4+ αβT cells		γδT cells
Organ	d.p.i.	Experiment	Genotype	Naive	3 d.p.i.	5 d.p.i.	7 d.p.i.	MHC2+Ly6C-	MHC2+Ly6C+	Ly6C+MHC2-	MHC2+Ly6C-	MHC2+Ly6C+	Ly6C+MHC2-	Naive	3 d.p.i.	Naive	3 d.p.i.	5 d.p.i.	7 d.p.i.	Naive	3 d.p.i.	5 d.p.i.	7 d.p.i.	Naive	5 d.p.i.	Naive	5 d.p.i.	Naive	5 d.p.i.	Naive	5 d.p.i.	Naive	5 d.p.i.	Naive	5 d.p.i.	Naive	5 d.p.i.
Duodenum	Naive	2024-10-31	Control (Il13ra1 flox)	0.0451454							58.1	0.43	0	0.35		3.76599				3.76599				1447.18		452.243		2713.46		361.795		1447.18		2532.56		723.589
Duodenum	Naive	2024-10-31	Control (Il13ra1 flox)	0.0450951							49.2	0.72	0	0.44		2.75929				2.75929				709.927		0		1217.02		304.254		1521.27		1622.69		811.345
Duodenum	Naive	2024-10-31	Control (Il13ra1 flox)	0.0390871							35.1	0.13	0	0.74		2.96322				2.96322				2126.59		212.659		2764.57		425.319		1701.28		2126.59		212.659
Duodenum	Naive	2024-10-31	Calb2ΔIl13ra1 cKO	0.0355732							40.3	0.27	0	0.12						1.11695				2482.67		0		2874.67		130.667		784.001		1829.34		522.668
Duodenum	Naive	2024-10-31	Calb2ΔIl13ra1 cKO	0.0296157							56.6	0.28	0	0.33						4.21836				554.336		0		3326.01		184.779		1016.28		2494.51		92.3893
Duodenum	Naive	2024-10-31	Calb2ΔIl13ra1 cKO	0.044019							40.5	0.076	0	0.38						4.11125				2130.71		532.677		3196.06		177.559		2663.38		3728.74		1775.59
Duodenum	Naive	2024-10-31	Calb2ΔIl13ra1 cKO	0.0493638							36	0	0	0.7						3.87806				2633.36		0		3072.25		0		1316.68		877.786		438.893
Duodenum	3 d.p.i.	2024-10-21	Control (Il13ra1 flox)		5.10052			12.9	4.7	0.37					2.89		274.805				274.805
Duodenum	3 d.p.i.	2024-10-21	Control (Il13ra1 flox)		5.10531			12.9	6.48	0.71					2.93		110.738				110.738
Duodenum	3 d.p.i.	2024-10-21	Control (Il13ra1 flox)		8.9933			10.2	7.67	1.11					4.66		275.873				275.873
Duodenum	3 d.p.i.	2024-10-21	Control (Il13ra1 flox)		8.81996			10.8	6.16	0.75					4.45		83.9442				83.9442
Duodenum	3 d.p.i.	2024-10-21	Control (Il13ra1 flox)		8.18877			9.57	6.27	0.45					3.07		82.5027				82.5027
Duodenum	3 d.p.i.	2024-10-21	Control (Il13ra1 flox)		6.53605			11.9	7.67	0.31					4.87		50.7823				50.7823
Duodenum	3 d.p.i.	2024-10-21	Calb2ΔIl13ra1 cKO		10.7616			9.96	4.59	0.36					2.44						43.2173
Duodenum	3 d.p.i.	2024-10-21	Calb2ΔIl13ra1 cKO		6.79705			7.1	3.75	0.21					3.17						46.2991
Duodenum	3 d.p.i.	2024-10-21	Calb2ΔIl13ra1 cKO		6.8039			9.33	4.71	0.53					1.81						23.6034
Duodenum	3 d.p.i.	2024-10-21	Calb2ΔIl13ra1 cKO		3.42124			7.27	4.43	1.01					2.31						1516.5
Duodenum	5 d.p.i.	2024-11-06	Control (Il13ra1 flox)			9.35122												39.113				39.113			5975.31		1111.69		50843.7		5627.91		39117.4		28973.3		7086.99
Duodenum	5 d.p.i.	2024-11-06	Control (Il13ra1 flox)			10.5968												24.1404				24.1404			4993		870.872		45112.5		7373.38		40872.9		32570.6		3889.89
Duodenum	5 d.p.i.	2024-11-06	Control (Il13ra1 flox)			28.9477												104.361				104.361			11350		3646.12		97711.6		8468.41		50457.6		42342		11350
Duodenum	5 d.p.i.	2024-11-06	Control (Il13ra1 flox)			19.2825												50.032				50.032			6616.83		1590.59		68345.3		4580.89		49499		28248.8		5280.74
Duodenum	5 d.p.i.	2024-11-06	Control (Il13ra1 flox)			11.8974												47.6048				47.6048			7786.37		1436.32		137817		3477.41		85876.8		28650.8		4762.54
Duodenum	5 d.p.i.	2024-11-06	Control (Il13ra1 flox)			9.33169												672.423				672.423			10851.7		10942.9		164316		12128.4		90917.5		65748.8		10122.2
Duodenum	5 d.p.i.	2024-11-06	Calb2ΔIl13ra1 cKO			17.4612																46.4			7091.83		2965.67		145298		6962.89		87680.8		35330.2		13152.1
Duodenum	5 d.p.i.	2024-11-06	Calb2ΔIl13ra1 cKO			23.1194																73.9504			10610.9		2107.13		109209		5644.1		92864.2		42067.3		7751.23
Duodenum	5 d.p.i.	2024-11-06	Calb2ΔIl13ra1 cKO			13.9056																35.4796			5895.45		1143.89		96889.1		5543.48		73033.1		31149.1		7391.3
Duodenum	5 d.p.i.	2024-11-06	Calb2ΔIl13ra1 cKO			11.4666																182.181			5843.62		2053.16		283404		8370.58		125717		41774		9160.26
Duodenum	7 d.p.i.	2023-09-13	Control (Il13ra1 flox)				138.377
Duodenum	7 d.p.i.	2023-09-13	Control (Il13ra1 flox)				188.368
Duodenum	7 d.p.i.	2023-09-13	Control (Il13ra1 flox)				93.3963
Duodenum	7 d.p.i.	2023-09-13	Control (Il13ra1 flox)				71.1254
Duodenum	7 d.p.i.	2023-09-13	Control (Il13ra1 flox)				70.6387
Duodenum	7 d.p.i.	2023-09-13	Calb2ΔIl13ra1 cKO				78.0754
Duodenum	7 d.p.i.	2023-09-13	Calb2ΔIl13ra1 cKO				3.4803
Duodenum	7 d.p.i.	2023-09-13	Calb2ΔIl13ra1 cKO				29.2497
Duodenum	7 d.p.i.	2023-09-13	Calb2ΔIl13ra1 cKO				40.1218
Duodenum	7 d.p.i.	2024-07-22	Control (Il13ra1 flox)																4406.1				4406.1
Duodenum	7 d.p.i.	2024-07-22	Control (Il13ra1 flox)																2074.19				2074.19
Duodenum	7 d.p.i.	2024-07-22	Control (Il13ra1 flox)																3024.39				3024.39
Duodenum	7 d.p.i.	2024-07-22	Control (Il13ra1 flox)																1816.66				1816.66
Duodenum	7 d.p.i.	2024-07-22	Calb2ΔIl13ra1 cKO																				1795.83
Duodenum	7 d.p.i.	2024-07-22	Calb2ΔIl13ra1 cKO																				2355.38
Duodenum	7 d.p.i.	2024-07-22	Calb2ΔIl13ra1 cKO																				1662.4
Duodenum	7 d.p.i.	2024-07-22	Calb2ΔIl13ra1 cKO																				1516.4

## Sheet: S12K
Table 1
qPCR data is represented as relative to Actb (2^-dCT) x 1000
2024-07-22	Muscularis				Lamina propria
Il4	35.5498	32.9126	17.0596	37.3227	7.86094	3.9862	18.6032	9.99884
Prg2	59.3557	78.0887	78.497	59.4689	45.3008	36.2751	56.5999	54.5064
Ear1/Ear2	9.74533	16.8128	15.0083	20.0522	2.44597	16.1263	10.3334	25.8434
Rnase2a	0.039967	0.146425	1.33526	0.852234	0.078873	5.93828	1.57032	3.99629
Epx	3.83216	2.43977	4.68813	1.31483	0.963819	0.685144	3.57198	0.812481
Il13	0.682219	0.464343	0.161463	0.992668	0.162907	0.99522	0.530963	2.40362

## Sheet: Fig. 4M; S15, C-D
Table 1
				Fig. 4M			S15C		S15D
				Arg1+ (% of parent) [Ileal muscularis only]			Arg1+ (% of live CD45+ cells)		Arg1+ (% of parent) [Ileal LP only]
Organ	d.p.i.	Experiment	Genotype	all MMφ	Ly6C+ MMφ	Ly6Cneg MMφ	Muscularis	LP	all MMφ	Ly6C+ MMφ	Ly6Cneg MMφ
Ileum	14 d.p.i.	2024-07-29	Control (Il13ra1 flox)	7.6	15.1	7.12	7.35	5.78	9.95	12.3	6.72
Ileum	14 d.p.i.	2024-07-29	Control (Il13ra1 flox)	14.6	25	13.3	9.89	9.23	8.2	11.4	6.91
Ileum	14 d.p.i.	2024-07-29	Control (Il13ra1 flox)	11.5	17.3	5.42	5.86	4.03	6.21	7.92	4.53
Ileum	14 d.p.i.	2024-07-29	Control (Il13ra1 flox)	39	44.7	25	16.6	5.35	6.44	5.6	6.22
Ileum	14 d.p.i.	2024-07-29	Control (Il13ra1 flox)	23.8	22.6	22.7	12.4	2.72	13.3	7.13	15.1
Ileum	14 d.p.i.	2024-12-01	Control (Il13ra1 flox)	18.4	20.9	18.2
Ileum	14 d.p.i.	2024-12-01	Control (Il13ra1 flox)	12.9	8.16	13.4
Ileum	14 d.p.i.	2024-12-01	Control (Il13ra1 flox)	16.7	25	16.1
Ileum	14 d.p.i.	2024-12-01	Control (Il13ra1 flox)	19.8	25	18.1
Ileum	14 d.p.i.	2024-12-01	Control (Il13ra1 flox)	11.7	10.3	11.8
Ileum	14 d.p.i.	2024-12-01	Control (Il13ra1 flox)	17	19.2	16.8
Ileum	14 d.p.i.	2024-12-01	Control (Il13ra1 flox)	14.1	15.4	14.1
Ileum	14 d.p.i.	2024-12-01	Control (Il13ra1 flox)	14.6	19.8	14.2
Ileum	14 d.p.i.	2024-12-01	Control (Il13ra1 flox)	19.9	15.9	19.7
Ileum	14 d.p.i.	2024-07-29	Calb2ΔIl13ra1 cKO	2.14	7.14	1.81	7.84	7.01	3.94	7.37	2.18
Ileum	14 d.p.i.	2024-07-29	Calb2ΔIl13ra1 cKO	10.2	9.95	10.7	4.15	8.96	6.69	4.69	7.53
Ileum	14 d.p.i.	2024-07-29	Calb2ΔIl13ra1 cKO	5.93	3.82	6.79	3.51	6.9	5.31	3.5	5.8
Ileum	14 d.p.i.	2024-07-29	Calb2ΔIl13ra1 cKO	11.4	15.1	9.79	6.23	6.19	6.8	4.3	7.53
Ileum	14 d.p.i.	2024-12-01	Calb2ΔIl13ra1 cKO	9.31	8.05	9.35
2024-12-01 experiment was blinded to genotype at time of flow acquisition and therefore we could not predict the number of controls vs. cKO
