# Supplementary material for: Type 2 cytokines act on enteric sensory neurons to regulate neuropeptide-driven host defense
Source: Science. Author manuscript; Available in PMC 2025 Nov 20. (PMC12632183; doi:10.1126/science.adn9850)
Supplement: science.adn9850_data_s5 [file NIHMS2112150-supplement-science_adn9850_data_s5.xlsx]

## Sheet: Export Summary
	This document was exported from Numbers. Each table was converted to an Excel worksheet. All other objects on each Numbers sheet were placed on separate worksheets. Please be aware that formula calculations may differ in Excel.
	Numbers Sheet Name	Numbers Table Name	Excel Worksheet Name
	Fig. 5A
		Table 1	Fig. 5A
	Fig. 5C
		Table 1	Fig. 5C
	Fig. 5D; S15H
		Table 1	Fig. 5D; S15H
	Fig. 5E; S15I
		Table 1	Fig. 5E; S15I
	Fig. 5G; S15J
		Table 1	Fig. 5G; S15J
	Fig. 5H; S15K
		Table 1	Fig. 5H; S15K
	Fig. 5I
		Table 1	Fig. 5I

## Sheet: Fig. 5A
Table 1
Jejunum	CGRP (pg per cm)	Control (Il13ra1 floxed)						Calb2ΔIl13ra1 cKO
Naive	Muscularis	1263.15	1236.24	1179.77	622.599	777.742	1029.19	785.7	257.563	688.802
Naive	Lamina propria	407.777	389.351	452.082	728.98	461.001	518.59	196.015	170.055	193.895
7 d.p.i.	Muscularis	870.038	794.785	790.017				516.92	632.815	600.106	719.041	601.537	645.711	670.537	619.31
7 d.p.i.	Lamina propria	254.69	285.542	425.693				183.925	197.899	246.115	167.59	145.671	153.108	142.207	126.363

## Sheet: Fig. 5C
Table 1
2024-08-30	Media	CGRPβ
	1.1711	3.30993
	1.19301	1.77967
	0.996522	2.61632
	0.625146
	1.01423

## Sheet: Fig. 5D; S15H
Table 1
	Fig. 5D			S15H
	Arg1 expression (Fold change to Media)			Arg1 expression (Fold change to Media)
	Media	CGRPβ	NMU23	Media	db-cAMP (10μM)
Exp1	1.10771	1.666	1.43252	1.10771	12.5009
	1.07522	2.0773	1.04335	1.07522	13.0963
	0.976635	2.1319	0.952646	0.976635	13.8847
	0.840437	1.32068	1.07045	0.840437	13.368
Exp2 (same data as Fig. 5E)	1.13571	2.51351
	1.0238	2.08472
	1.01954	1.94142
	0.820949	2.50147

## Sheet: Fig. 5E; S15I
Table 1
	Fig. 5E				S15I
	Arg1 expression (fold change to media)				Il4ra expression (fold change to media)
	Well1	Well2	Well3	Well4	Well1	Well2	Well3	Well4
Media	1.13571	1.0238	1.01954	0.820949	1.13571	1.0238	1.01954	0.820949
CGRPβ	2.51351	2.08472	1.94142	2.50147	2.51351	2.08472	1.94142	2.50147
IL-4 (0.5 ng/mL)	33.3515	26.5961	22.5329	24.7346	33.3515	26.5961	22.5329	24.7346
CGRPβ + IL-4 (0.5 ng/mL)	55.2503	74.713	59.6653	47.7087	55.2503	74.713	59.6653	47.7087
IL-4 (5 ng/mL)	56.3265	60.8556	84.0469	60.408	56.3265	60.8556	84.0469	60.408
CGRPβ + IL-4 (5 ng/mL)	100.616	86.77	115.661	128.089	100.616	86.77	115.661	128.089

## Sheet: Fig. 5G; S15J
Table 1
	Fig. 5G		Fig. 5G		fig. S15J		fig. S15J
	% Arg1+ of all CD45+ cells		% Arg1+ of all MMφ		% Arg1+ of Ly6C+ MMφ		% Arg1+ of MHC2+Ly6Cneg MMφ
	Calb2ΔIl13ra1:: PBS	Calb2ΔIl13ra1:: CGRPβ + NMU23	Calb2ΔIl13ra1:: PBS	Calb2ΔIl13ra1:: CGRPβ + NMU23	Calb2ΔIl13ra1:: PBS	Calb2ΔIl13ra1:: CGRPβ + NMU23	Calb2ΔIl13ra1:: PBS	Calb2ΔIl13ra1:: CGRPβ + NMU23
20240809 Females	9.64	3.56	35.7	7.31	59.8	13.1	35.2	8.61
		3.3		6.62		6.53		12.9
20240809 Males	0.77	16.4	1.44	48.8	1.72	65.1	2.16	47.2
	5.14	6.38	7.09	19.8	6.92	26.3	8.49	27.6
	0.84	11.7	0.78	27	0.71	39.7	1.69	29
20240828 Females	10.6	11.7	14	17.3	32	18	4.49	17.3
	2.99	8.36	2.2	10.1	2.23	10.2	2.56	8.52
20240828 Males	2.62	9.35	2.09	12.4	3.23	16.5	0.87	11.4
	2.46		2.12		2.93		1.69

## Sheet: Fig. 5H; S15K
Table 1
		Fig. 5H	fig. S15K
	Arg1+ (% of CD45+)	Luminal Hp (14 d.p.i.)	EPG (14 d.p.i.)
0809 PBS cKO F	9.64	41	1600
0809 PBS cKO male	0.77	132	10200
	5.14	127	13800
	0.84	151	16600
0809 NP cKO F	3.56	83	10500
	3.3	91	11600
0809 NP cKO male	16.4	96	7100
	6.38	45	4100
	11.7	68	8300
0828 PBS cKO F	10.6	88	4150
	2.99	143	10550
0828 PBS cKO M	2.62	192	13000
	2.46	190	15700
0828 NP cKO F	11.7	23	1300
	8.36	85	4750
0828 NP cKO M	9.35	77	6400

## Sheet: Fig. 5I
Table 1
Eggs per gram	Ramp1+/-	Ramp1 KO
05/15/24 (14dpi)	22200	29500
	5500	35800
	3600	19100
		7400
		24100
11/03/23 (14dpi)	20450	18000
	13950	44200
		29900
