# Supplementary material for: Type 2 cytokines act on enteric sensory neurons to regulate neuropeptide-driven host defense
Source: Science. Author manuscript; Available in PMC 2025 Nov 20. (PMC12632183; doi:10.1126/science.adn9850)
Supplement: 1 [file NIHMS2112150-supplement-1.xlsx]

## Sheet: IHC Antibodies
	Name	Clone	Vendor	Catalog #	RRID	Application	Notes
	Anti-DCAMKL1 antibody [EPR6085]	EPR6085	Abcam	ab109029	AB_10864128	IHC
	Anti-HuD + HuC antibody [EPR19098]	EPR19098	Abcam	ab184267	AB_2864321	IHC
	Alexa Fluor® 647 Anti-HuD + HuC antibody [EPR19098]	EPR19098	Abcam	ab237235	AB_3668731	IHC
	Anti-IL-13 receptor alpha 1 antibody	Polyclonal	Abcam	ab79277	AB_1640587	IHC	Immunogen = Synthetic peptide corresponding to Human IL-13 receptor alpha 1 (phospho Y405). (D-I-Y-E-K)
	Anti-GFP antibody	Polyclonal	Abcam	ab6556	AB_305564	IHC
	Anti-Lysozyme	Polyclonal	BioGenex	PU024-UP	AB_2890235	IHC
	Alexa Fluor® 488 anti-mouse CD326 (Ep-CAM) Antibody	G8.8	BioLegend	118210	AB_1134099	IHC
	Alexa Fluor® 647 anti-mouse CD326 (Ep-CAM) Antibody	G8.8	BioLegend	118212	AB_1134101	IHC
	Alexa Fluor® 488 anti-Tubulin β 3 (TUBB3) Antibody	TUJ1	BioLegend	801203	AB_2564757	IHC
	Biotin anti-Tubulin β 3 (TUBB3) Antibody	TUJ1	BioLegend	801212	AB_2721321	IHC
	p75NTR (D4B3) XP® Rabbit mAb	D4B3	Cell Signaling Technology	8238S	AB_10839265	IHC	used in manuscript
	Phospho-Stat6 (Tyr641) (D8S9Y) Rabbit mAb #56554	D8S9Y	Cell Signaling Technology	56554S	AB_2799514	IHC
	5-HT (Serotonin) Goat Antibody	Polyclonal	ImmunoStar	20079	AB_1624668	IHC
	anti-CGRP (D5R8F) Rabbit mAb	D5R8F	Cell Signaling Technology	14959	AB_2798662	IHC
	Goat anti-Calretinin Antibody	Polyclonal	Swant	CG1	AB_10000342	IHC
	Donkey anti-Rabbit IgG (H+L) Highly Cross-Adsorbed Secondary Antibody, Alexa Fluor™ Plus 647	Polyclonal	Thermo Fisher Scientific	A32795	AB_2762835	IHC
	Donkey anti-Rabbit IgG (H+L) Highly Cross-Adsorbed Secondary Antibody, Alexa Fluor™ 568	Polyclonal	Thermo Fisher Scientific	A10042	AB_2534017	IHC
	Donkey anti-Rabbit IgG (H+L) Highly Cross-Adsorbed Secondary Antibody, Alexa Fluor™ Plus 405	Polyclonal	Thermo Fisher Scientific	A48258	AB_2890547	IHC
	Donkey anti-Goat IgG (H+L) Highly Cross-Adsorbed Secondary Antibody, Alexa Fluor™ Plus 405	Polyclonal	Thermo Fisher Scientific	A48259	AB_2890272	IHC
	Donkey anti-Goat IgG (H+L) Highly Cross-Adsorbed Secondary Antibody, Alexa Fluor™ Plus 647	Polyclonal	Thermo Fisher Scientific	A32849	AB_2762840	IHC
	CD140b (PDGFRB) Monoclonal Antibody (APB5), Alexa Fluor™ 488, eBioscience™	APB5	Thermo Fisher Scientific	53-1402-82	AB_2815208	IHC
	GFAP Monoclonal Antibody (2.2B10)	2.2B10	Thermo Fisher Scientific	13-0300	AB_86543	IHC
	Streptavidin, Alexa Fluor™ 405 conjugate		Thermo Fisher Scientific	S32351		IHC
	Streptavidin, Alexa Fluor™ 568 conjugate		Thermo Fisher Scientific	S11226		IHC
	UEA I, Biotinylated		Vector Laboratories	B-1065-2		IHC
	UEA I, Fluorescein		Vector Laboratories	FL-1061-2		IHC
	Rat IgG Isotype Control	Polyclonal	Thermo Fisher Scientific	31933	AB_10959892	Flow cytometry and IHC
	Mouse IgG Isotype Control	Polyclonal	Thermo Fisher Scientific	10-400-C	AB_2532980	Flow cytometry and IHC
	Human anti-ANNA1 antibody		Gift from Vanda Lennon			IHC
	S100 beta	Polyclonal	Dako Omnis/Agilent	GA50461-2	AB_2811056	IHC

## Sheet: Flow Antibodies
	Name	Clone	Vendor	Catalog #	RRID	Application
	Rat IgG Isotype Control	Polyclonal	Thermo Fisher Scientific	31933	AB_10959892	Flow cytometry and IHC
	Mouse IgG Isotype Control	Polyclonal	Thermo Fisher Scientific	10-400-C	AB_2532980	Flow cytometry and IHC
	BUV805 Rat Anti-CD11b	M1/70	BD	741934	AB_2871246	Flow cytometry
	Alexa Fluor® 647 Rat Anti-Mouse Siglec-F	E50-2440	BD	562680	AB_2687570	Flow cytometry
	PE Rat Anti-Mouse Siglec-F	E50-2440	BD	552126	AB_394341	Flow cytometry
	BUV395 Rat Anti-Mouse Siglec-F	E50-2440	BD	740280	AB_2740019	Flow cytometry
	BV421 Rat Anti-Mouse CD301b (Mgl2)	URA-1	BD	569536	AB_3675202	Flow cytometry
	BUV661 Rat Anti-Mouse CD45	30-F11	BD	565079	AB_2739057	Flow cytometry
	BUV496 Rat Anti-Mouse CD45	30-F11	BD	569673	AB_3675211 (temporary)	Flow cytometry
	BUV395 Rat Anti-Mouse CD206	Y17-505	BD	568818	AB_3675204 (temporary)	Flow cytometry
	BUV563 Rat Anti-Mouse CD4	GK1.5	BD	612923	AB_2870208	Flow cytometry
	BUV563 Rat Anti-Mouse Ly-6G	1A8	BD	612921	AB_2870206	Flow cytometry
	BUV737 Hamster Anti-Mouse TCR β Chain	H57-597	BD	612821	AB_2870145	Flow cytometry
	BUV805 Rat Anti-Mouse CD8a	Clone 53-6.7	BD	612898	AB_2870186	Flow cytometry
	BUV395 Hamster Anti-Mouse γδ T-Cell Receptor	GL3	BD	744118	AB_2742008	Flow cytometry
	BUV737 Rat Anti-Mouse CD19	1D3	BD	612782	AB_2870111	Flow cytometry
	BD Cytofix/Cytoperm™ Fixation and Permeabilization Solution		BD	554722	-	Flow cytometry
	FITC anti-mouse/human CD11b Antibody	M1/70	BioLegend	101206	AB_312789	Flow cytometry
	FITC anti-mouse/human CD45R/B220 Antibody	RA3-6B2	BioLegend	103206	AB_312991	Flow cytometry
	Alexa Fluor® 647 Rat IgG2a, κ Isotype Ctrl Antibody	RTK2758	BioLegend	400526	AB_2864284	Flow cytometry
	PE/Cyanine7 Rat IgG2a, κ Isotype Ctrl Antibody	RTK2758	BioLegend	400521	AB_3675203 (temporary, antibody registered)	Flow cytometry
	Brilliant Violet 605™ anti-mouse CD64 (FcγRI) Antibody	X54-5/7.1	BioLegend	139323	AB_2629778	Flow cytometry
	Brilliant Violet 711™ anti-human/mouse integrin β7 Antibody	FIB504	BioLegend	321239	AB_2860843	Flow cytometry
	PE/Cyanine5 anti-mouse CD3ε Antibody	145-2C11	BioLegend	100310	AB_312675	Flow cytometry
	TruStain FcX™ PLUS (anti-mouse CD16/32) Antibody	S17011E	BioLegend	156604	AB_2783138	Flow cytometry
	PE/Cyanine7 anti-mouse CD140a Antibody	APA5	BioLegend	135911	AB_2715973	Flow cytometry
	Brilliant Violet 605™ anti-mouse CD90.2 (Thy1.2) Antibody	30-H12	BioLegend	105343	AB_2632889	Flow cytometry
	Brilliant Violet 711™ anti-mouse I-A/I-E Antibody	M5/114.15.2	BioLegend	107643	AB_2565976	Flow cytometry
	Brilliant Violet 785™ anti-mouse CD196 (CCR6) Antibody	29-2L17	BioLegend	129823	AB_2715923	Flow cytometry
	Brilliant Violet 785™ anti-mouse Ly-6C Antibody	HK1.4	BioLegend	128041	AB_2565852	Flow cytometry
	Alexa Fluor® 488 anti-mouse NK-1.1 Antibody	PK136	BioLegend	108718	AB_493183	Flow cytometry
	FITC anti-mouse CD19 Antibody	6D5	BioLegend	115506	AB_313641	Flow cytometry
	PE/Cyanine7 anti-mouse CD31 Antibody	390	BioLegend	102417	AB_830756	Flow cytometry
	Brilliant Violet 711™ anti-mouse/human KLRG1 (MAFA) Antibody	2F1/KLRG1	BioLegend	138427	AB_2629721	Flow cytometry
	Arginase-1 (D4E3M™) XP® Rabbit mAb	D4E3M™	Cell Signaling Technology	93668S	AB_2800207	Flow cytometry
	Arginase 1 Monoclonal Antibody (A1exF5), PE-Cyanine7, eBioscience™	A1exF5	Thermo Fisher Scientific	25-3697-82	AB_2734841	Flow cytometry
	TER-119 Monoclonal Antibody (TER-119), FITC, eBioscience™	TER-119	Thermo Fisher Scientific	11-5921-85	AB_465312	Flow cytometry
	CD29 (Integrin beta 1) Monoclonal Antibody (eBioHMb1-1 (HMb1-1)), PE, eBioscience™	eBioHMb1-1	Thermo Fisher Scientific	12-0291-82	AB_763478	Flow cytometry
	Cd117 (c-Kit) Monoclonal Antibody (2B8), eFluor 450, eBioscience™	2B8	Thermo Fisher Scientific	48-1171-82	AB_2574037	Flow cytometry
	Gata-3 Monoclonal Antibody (TWAJ), eFluor™ 660, eBioscience™	TWAJ	Thermo Fisher Scientific	50-9966-42	AB_10596663	Flow cytometry
	ROR gamma (t) Monoclonal Antibody (AFKJS-9), PE, eBioscience™	AFKJS-9	Thermo Fisher Scientific	12-6988-82	AB_1834470	Flow cytometry
	FOXP3 Monoclonal Antibody (FJK-16s), Brilliant Violet™ 421, eBioscience™	FJK-16s	Thermo Fisher Scientific	404-5773-82	AB_2925536	Flow cytometry
	Ki-67 Monoclonal Antibody (SolA15), PE-Cyanine7, eBioscience™	SolA15	Thermo Fisher Scientific	25-5698-82	AB_11220070	Flow cytometry
	RELM alpha Monoclonal Antibody (DS8RELM), PE, eBioscience™	DS8RELM	Thermo Fisher Scientific	12-5441-82	AB_2762682	Flow cytometry
	eBioscience™ Fixable Viability Dye eFluor™ 506		Thermo Fisher Scientific	65-0866-14		Flow cytometry
	eBioscience™ Foxp3 / Transcription Factor Staining Buffer Set		Thermo Fisher Scientific	00-5523-00		Flow cytometry
	Ghost Dye™ Violet 510		Tonbo Biosciences	13-0870-T500		Flow cytometry
	Ghost Dye™ Red 780		Tonbo Biosciences	13-0865-T500		Flow cytometry

## Sheet: Real-time qPCR Reagents
Reagents
	Name	Vendor	Catalog #
	iScript™ Reverse Transcription Supermix, 100 x 20 µl rxns, 400 µl, 1708841	Bio-Rad	1708841
	Microamp Optical Adhesive Film	Fisher Scientific	4311971
	Applied Biosystems TaqMan Fast Advanced Master Mix	Thermo Fisher Scientific	4444964
	MicroAmp Optical 384 Well Reaction Plate with Barcode	Thermo Fisher Scientific	43-098-49
TaqMan probes
	Target gene	Mm Code	Dye	Thermo Fisher Scientific Catalog #
	Actb	Mm00607939_s1	VIC	4352341E
	Areg	Mm01354339_m1	FAM	4331182
	Arg1	Mm00475988_m1	FAM	4331182
	C3	Mm01232779_m1	FAM	4453320
	Calb2	Mm00801461_m1	FAM	4331182
	Calca	Mm00801463_g1	FAM	4331182
	Calcb	Mm00446498_m1	FAM	4331182
	Calcrl	Mm00516986_m1	FAM	4331182
	Cck	Mm00446170_m1	FAM	4331182
	Ccl24	Mm00444701_m1	FAM	4331182
	Ccl8	Mm01297183_m1	FAM	4331182
	Chil3	Mm00657889_mH	FAM	4331182
	Ear2/1	Mm04207376_gH	FAM	4448892
	Epx	Mm00514768_m1	FAM	4331182
	Fabp1	Mm00444340_m1	FAM	4453320
	Gal	Mm00439056_m1	FAM	4331182
	Grp	Mm00612977_m1	FAM	4331182
	Gsdmc2, Gsdmc3	Mm00626045_m1	FAM	4331182, 4448892
	Gsdmc4	Mm01194409_m1	FAM	4351372
	Ifng	Mm01168134_m1	FAM	4331182
	Il13	Mm00434204_m1	FAM	4331182
	Il13ra1	Mm01302068_m1	FAM	4331182
	Il13ra1	Mm00446725_m1	FAM	4448892
	Il25	Mm00499822_m1	FAM	4331182
	Il33	Mm00505403_m1	FAM	4453320
	Il4	Mm00445260_m1	FAM	4331182
	Il4ra	Mm01275139_m1	FAM	4331182
	Il5	Mm00439646_m1	FAM	4331182
	Lyz1	Mm00657323_m1	FAM	4331182
	Mgl2	Mm00460844_m1	FAM	4331182
	Muc2	Mm01276696_m1	FAM	4331182
	Nmb	Mm01314937_g1	FAM	4448892
	Nmu	Mm00479868_m1	FAM	4331182
	Npy	Mm00445771_m1	FAM	4453320
	Olfm4	Mm01320260_m1	FAM	4331182
	Pdgfa	Mm01205760_m1	FAM	4453320
	Penk	Mm01212875_m1	FAM	4331182
	Pla2g1b	Mm00478249_m1	FAM	4448892
	Pla2g4c	Mm01195718_m1	FAM	4331182, 4448892
	Prg2	Mm00435905_m1	FAM	4331182
	Pyy	Mm00520716_g1	FAM	4453320
	Reg3a	Mm01181787_m1	FAM	4448892
	Retnla	Mm00445109_m1	FAM	4331182
	Retnlb	Mm00445845_m1	FAM	4453320, 4331182
	Rnase2a	Mm00519056_s1	FAM	4448892
	Sprr2a	Mm00845122_s1	FAM	4331182
	Tac1	Mm01166996_m1	FAM	4448892
	Tgfb1	Mm01178820_m1	FAM	4453320
	Tgfb2	Mm00436955_m1	FAM	4453320
	Thbs1	Mm00449032_g1	FAM	4331182
	Tubb3	Mm00727586_s1	FAM	4331182
	Vip	Mm00660234_m1	FAM	4331182

## Sheet: Cell culture and buffers
Name	Vendor	Catalog #
Corning® Matrigel® Matrix, Phenol Red Free, Corning®, Matrigel Matrix GFR PhenolRF Mouse, Size=10 mL	Corning	356231
Costar® 24-well Clear Flat Bottom Ultra-Low Attachment Multiple Well Plates, Individually Wrapped, Sterile	Corning	3473
Gentamicin Sulfate	Lonza	17-518L
Cytosine beta-D-arabinofuranoside,crystalline, ≥90% (HPLC)	Millipore Sigma	C1768-100MG
Antibiotic Antimycotic Solution (100x), Stabilized,with 10,000 units penicillin, 10 mg streptomycin and 25 mug amphotericin B per mL, sterile-filtered, BioReagent, suitable for cell culture	Sigma-Aldrich	A5955-100ML
Bovine Serum Albumin solution,30% in DPBS, sterile-filtered, BioXtra, suitable for cell culture	Sigma-Aldrich	A9576-50ML
RPMI-1640 Medium,With L-glutamine and sodium bicarbonate. without arginine, leucine, lysine, and phenol red, liquid, sterile-filtered, suitable for cell culture, designed for isotope labeling for cell culture applications	Sigma-Aldrich	R1780-500ML
UltraPure™ 0.5M EDTA, pH 8.0	Sigma-Aldrich	15575020
GlutaMAX™ Supplement	Thermo Fisher Scientific	35050061
N-2 Supplement (100X)	Thermo Fisher Scientific	17502048
Poly-D-Lysine	Thermo Fisher Scientific	A3890401
B-27™ Plus Supplement (50X)	Thermo Fisher Scientific	A3582801
Neurobasal™ Medium	Thermo Fisher Scientific	21103049
Neurobasal™ Plus Medium	Thermo Fisher Scientific	A3582901
DMEM, high glucose	Thermo Fisher Scientific	11965092
Penicillin-Streptomycin (10,000 U/mL)	Thermo Fisher Scientific	15140163
HEPES (1M)	Thermo Fisher Scientific	15630080
MEM Non-Essential Amino Acids Solution (100X)	Thermo Fisher Scientific	11140050
Invitrogen ambion PBS Phosphate Buffered Saline (10X) pH 7.4	Thermo Fisher Scientific	AM9625
Versene Solution	Thermo Fisher Scientific	15040066
HBSS, no calcium, no magnesium, no phenol red	Thermo Fisher Scientific	14175-103
HBSS, calcium, magnesium, no phenol red	Thermo Fisher Scientific	14025-092
DMEM/F-12	Thermo Fisher Scientific	11320033
TrypLE™ Select Enzyme (1X), no phenol red	Thermo Fisher Scientific	12563029

## Sheet: Chemicals
Name	Vendor	Catalog #	Notes
Paraformaldehyde 16% Aqueous Solution EM Grade	Electron Microscopy Sciences	15710
Molecular Probes EdU (5 ethynyl 2 deoxyuridine)	Fisher Scientific	A10044
Bovine Serum Albumin (BSA), Molecular Biology grade, 20 mg/ml, New England Biolabs (NEB) B9000S	New England Biolabs (NEB)	B9000S
Activated charcoal - DARCO®, 20-40 mesh particle size, granular	Quartzy (Manufacturer: Sigma-Aldrich)	242268-500G	for H. polygyrus propagation
2-Mercaptoethanol	Sigma-Aldrich	M6250-100ML
Tamoxifen	Sigma-Aldrich	T5648-5G
Chloroform	Sigma-Aldrich	C2432-500ML
Carmine	Sigma-Aldrich	C1022-25G
Evans Blue	Sigma-Aldrich	E2129-10G
1,4-Dithioerythritol-BioXtra, ≥99.0%	Sigma-Aldrich	D9680-5G	DTE for gut prep
2-Propanol BioUltra, for molecular biology, ≥99.5% (GC)	Sigma-Aldrich	59304-500ML-F
BioXtra Magnesium chloride, Hexahydrate, Powder or Crystals, ≥99.0%	Sigma-Aldrich	M2670-500G
Calcium chloride solution, BioUltra, for molecular biology, ~1 m in H2O	Sigma-Aldrich	21115-100ML
Corn oil, delivery vehicle for fat-soluble compounds	Sigma-Aldrich	C8267-500ML	For dissolusion of Tamoxifen
Dichloromethane (CH2CL2), anhydrous, ≥99.8%, contains amylene as stabilizer, CAS 75-09-2, Sigma-Aldrich 270997-100ML	Sigma-Aldrich	270997-100ML
ReagentPlus® 2-Methylbutane, Liquid, ≥99%	Sigma-Aldrich	M32631-4L	to freeze down OCT blocks
ReagentPlus® Sodium azide, Powder, ≥99.5%, Poly bottle	Sigma-Aldrich	S2002-25G
Sucrose, ≥99.5% (GC), Poly drum	Sigma-Aldrich	S9378-10KG
Sucrose,bioreagent, suitable for cell culture, suitable for insect cell culture, ≥99.5% (GC)	Sigma-Aldrich	S1888-500G
Urea,powder, BioReagent, for molecular biology, suitable for cell culture	Sigma-Aldrich	U5378-100G
TWEEN® 20	Sigma-Aldrich	P1379-25ML
Ethanol, Absolute (200 Proof), Molecular Biology Grade, Fisher BioReagents	Thermo Fisher Scientific	BP2818100
2-Mercaptoethanol	Thermo Fisher Scientific	21985023
Halt™ Protease and Phosphatase Inhibitor Cocktail (100X)	Thermo Fisher Scientific	78440	For CGRP ELISA lysis buffer
cOmplete™, Mini, EDTA-free Protease Inhibitor Cocktail	Sigma-Aldrich	11836170001	For NMU ELISA lysis buffer

## Sheet: Protein analysis
Name	Vendor	Catalog #
LEGENDplex™ MU Th Cytokine Panel (12-plex) w/ VbP V03	BioLegend	741044
CGRP (rat) EIA Kit	Cayman Chemical Company	589001
Neuromedin U (NMU) ELISA Kit (mouse)	CusaBio	CSB-EL015902MO-1
Pierce™ BCA® Protein Assay Kits and Reagents, Thermo Fisher Scientific, BCA Protein Assay Kit, No. of Assays/Kit=500 Tube Assays or 5000 Microplate Assays, Packaging Size=1000 mL	Thermo Fisher Scientific	23225

## Sheet: Cytokines_GFs_NPs
Name	Vendor	Catalog #
Recombinant Mouse IFN-γ (carrier-free) 100 μg	BioLegend	575306
Recombinant Mouse IL-13 (carrier-free) 25 μg	BioLegend	575904
Miltenyi Biotec, Inc. MOUSE IL 4 25UG 1/EA	Miltenyi Biotec	130-097-757
Recombinant Murine EGF, Peprotech, Inc., Origin=USA, Size=100 μg	PeproTech	315-09-100ug
Recombinant Murine FGF-basic	PeproTech	450-33-10ug
Recombinant Murine M-CSF	PeproTech	315-02
CGRP II, beta (Rat, Mouse)	Phoenix Pharmaceuticals	015-19
Neuromedin U-23 (Mouse)	Phoenix Pharmaceuticals	046-65
Recombinant Human GDNF Protein	R&D Systems	212-GD-050

## Sheet: Experimental compounds
Name	Vendor	Catalog #	Clone
InVivoMAb anti-mouse IL-4	Bio X Cell	BE0045	11B11
InVivoMAb anti-mouse CD3	Bio X Cell	BE0002	17A2
LPS-EB Ultrapure, 5 x 106 EU	Invivogen	tlrl-3pelps
AS1517499 5mg	Selleck Chemicals	S8685
C188-9 5mg	Selleck Chemicals	S8605
Dibutyryl-cAMP, sodium salt	Tocris	1141

## Sheet: Imaging reagents & supplies
Name	Vendor	Catalog #
Ce3D™ Tissue Clearing Kit	BioLegend	427701
24 Well Plate with #1.5 glass-like polymer coverslip bottom, tissue culture treated for better cell attachment than cover glass	Cellvis	P24-1.5P
96 Well plate with #1.5 glass-like polymer coverslip bottom, tissue culture treated for better cell attachment than cover glass	Cellvis	P96-1.5P
Fisherbrand™ Rectangular Cover Glasses	Fisher Scientific	12541033
Fisherbrand™ Superfrost® Plus Adhesion Microscope Slides, 25 mm x 75 mm, Frosted End	Fisher Scientific	12-550-15
Microscope Cover Glass	Fisher Scientific	12-544-EP
µ-Slide 8 Well Poly-L-Lysine: #1.5 polymer coverslip, sterilized	ibidi	80824
Trueblack Lipofuscin Autofluorescence Quencher, Biotium, TrueBlack Lipofuscin Autofluorescence Quencher, 20X in DMF, Size=1 mL	Quartzy (Manufacturer: Biotium)	23007
Accu-Edge Disposable Microtome Blades, High Profile, #4685	Sakura Finetek USA Inc	4685
Tissue-Tek® O.C.T. Compound	Sakura Finetek USA Inc	4583
BioReagent Heparin sodium salt, Grade I-A, Powder, From porcine intestinal mucosa, ≥180 USP units/mg, Suitable for cell culture	Sigma-Aldrich	H3149-100KU
Heparin sodium salt from porcine intestinal mucosa	Sigma-Aldrich	H3393-50KU
Donkey Serum, Non-Sterile, Liquid	Sigma-Aldrich	D9663-10ML
Triton™ X-100	Sigma-Aldrich	T9284-100ML
ProLong™ Glass Antifade Mountant	Thermo Fisher Scientific	P36980
Molecular Probes Image iT FX Signal Enhancer	Thermo Fisher Scientific	I36933
Nunclon™ Sphera™ Microplates, Dishes, and Flasks, Thermo Fisher Scientific, Multidish, Culture Area=3.8 cm 2, Size=12-Well	Thermo Fisher Scientific	174931
ImmEdge® Hydrophobic Barrier PAP Pen	Vector Laboratories	H-4000
Normal Horse Serum	Vector Laboratories	S-2000-20
Streptavidin/Biotin Blocking Kit	Vector Labs	SP-2002
Click-iT™ Plus EdU Cell Proliferation Kit for Imaging, Alexa Fluor™ 647 dye	Thermo Fisher Scientific	C10640

## Sheet: Miscellaneous
Name	Vendor	Catalog #
CoolSink XT96F, Flat Bottom Plate Module	Corning	432070
Sylgard™ 184 Silicone Elastomer, Electron Microscopy Science, Sylgard™ 184, Flash Point=121 °C (250 °F)	Dow Corning	4019862
Jorgensen Labs MCMASTER EGG COUNTING CHAMBER	Fisher Scientific	NC1912522
Curity® Gauze Sponges, Covidien, Thickness=8-Ply, Size=5.1 x 5.1 cm (2 x 2)	Quartzy (Manufacturer: Covidien)	2146
Grade 1 Qualitative Filter Paper Standard Grade, circle, 125 mm	Sigma-Aldrich	WHA1001125
Nunc® OmniTray Single-Well Plates with Lids, Thermo Fisher Scientific, Non-Treated Surface	Thermo Fisher Scientific	242811

[truncated: 4 more sheets: PCR Primers, RNA isolation & library prep, Tissue processing & digestion, Tools]
